# Supplementary material for: AI-Generated “Slop” in Online Biomedical Science Educational Videos: Mixed Methods Study of Prevalence, Characteristics, and Hazards to Learners and Teachers
Source: JMIR Med Educ. 2025 Nov 20;11:e80084. doi: 10.2196/80084 (PMC12634010; doi:10.2196/80084)
Supplement: Multimedia Appendix 2 [file mededu-v11-e80084-s002.xlsx]

## Sheet: Slop video list
Video no.	Video URL	Consensus codes (A1-C6 from Table 3; 1-7 from Table 4)
15	https://www.youtube.com/watch?v=04k8Aij8vQw	A2, A3, 3
71	https://www.youtube.com/watch?v=5Iv3nzi1wQc	A2, B4, C3, 2, 3
112	https://www.youtube.com/watch?v=A0gKeSaAw7E	A2, B1, 2
222	https://www.youtube.com/watch?v=g7WIapQcr_U	A2, B3, B4, 3
320	https://www.youtube.com/watch?v=m4Sbhc0oLTY	B1, C3, 2
321	https://www.youtube.com/watch?v=m4yASSz3N_s	A3, C2, C3, 7
388	https://www.youtube.com/watch?v=QLbKanLz8jI	A2, B1, B4, C3, C4, C5, 2, 3
451	https://www.youtube.com/watch?v=v41GrOg0BPk	B1, B2, B4, C2, C4, 2
493	https://www.youtube.com/watch?v=xXeqNuJEMXs	A2, A3, B4, 1, 3
510	https://www.youtube.com/watch?v=YHrLsJQuNjs	A1, A3, 2, 3
539	https://www.youtube.com/shorts/_jp8K8z2QyY	B1, B4, C3, 2, 3
541	https://www.youtube.com/shorts/_UMUYJb1fg0	A3, C3, 2, 3
546	https://www.youtube.com/shorts/07jF9Y_svrE	A1, A2, 1, 2
556	https://www.youtube.com/shorts/2jTvaTzJS0w	A2, A4, B4, 3
559	https://www.youtube.com/shorts/3F8-9kOu7fc	A2, A3, A5, C2, C3, C4, 1, 3
563	https://www.youtube.com/shorts/3qWxmlKndwE	A3, A5, 3
570	https://www.youtube.com/shorts/5Iv3nzi1wQc	A2, B4, C3, 2, 3
575	https://www.youtube.com/shorts/6LGURgi1loA	A2, A3, C2, 3
584	https://www.youtube.com/shorts/9349RG5nm3Y	A2, A3, C3, 2
587	https://www.youtube.com/shorts/9ddJJJc_ITc	C3, B1, 7
606	https://www.youtube.com/shorts/bwVxINfXiQM	B5, C2, C3, C4, 2, 3
611	https://www.youtube.com/shorts/CtOqmF0hJCI	B1, B2, B4, B5, C2, C3, 2, 3
615	https://www.youtube.com/shorts/d-Nh6w2kvs4	A2, A4, B4, 3
636	https://www.youtube.com/shorts/fDiFG0KbW3U	A3, C2, C3, 2, 3
638	https://www.youtube.com/shorts/fNeF1EsrJJA	A2, A3, B2, B3, B4, C3, 2, 3
641	https://www.youtube.com/shorts/g7WIapQcr_U	A2, B1, B3, B4, 3
643	https://www.youtube.com/shorts/gasf5lXyHyc	A2, A3, B3, B4, C2, 2
650	https://www.youtube.com/shorts/hAQgFpxIaWo	A2, B5, 3
679	https://www.youtube.com/shorts/KKfuYMJ8O0I	A3, A5, B1, B4, C4, 3, 7
681	https://www.youtube.com/shorts/KNhkKjZiOAg	A3, C3, 3
691	https://www.youtube.com/shorts/m5IimA_PmDU	A3, C2, C4, 2, 3
697	https://www.youtube.com/shorts/NebZ88a3e3M	A2, C2, C4, 3
699	https://www.youtube.com/shorts/NkDjiwVcl1A	B4, B5, 2, 3
712	https://www.youtube.com/shorts/Oq5yb09SZ8I	B1, B4, B5, C3, C4, C6, 2, 3
716	https://www.youtube.com/shorts/pCuKQrkfGXQ	A2, B5, C3, 2, 3
727	https://www.youtube.com/shorts/QJvPcDxH8v8	C2, C3, 2
735	https://www.youtube.com/shorts/riRSMzEzPaM	A2, B4, C1, 2, 3
736	https://www.youtube.com/shorts/RuDfnH8dCAk	A2, A4, C2, 2, 3
749	https://www.youtube.com/shorts/tAoKsi29A2w	A2, A3, C1, C3, 2, 3
752	https://www.youtube.com/shorts/TJmNuHAeWEY	A2, A3, C1, C2, C3, 1, 2, 3
779	https://www.youtube.com/shorts/WXkQjBEB0lk	A2, B4, B5, 2, 3
780	https://www.youtube.com/shorts/wYk0IqNNmeE	A2, A4, B3, 2, 3
781	https://www.youtube.com/shorts/wz0UAgOYrgo	A2, A4, B5, C1, C2, C3, 2, 3
789	https://www.youtube.com/shorts/XsFQVKT2p8s	A2, A3, A4, B4, 3
798	https://www.youtube.com/shorts/Yzex8gCtgpk	A2, C3, 2, 3
802	https://www.youtube.com/shorts/Zet-6pxtTaE	A2, A4, B4, C2, C3, 2, 3
813	https://www.youtube.com/shorts/ZzDhBcAZGM4	A3, C2, C3, 2, 3
864	https://www.tiktok.com/@biochemserye/video/7450827524797517072?_r=1&u_code=0&preview_pb=0&sharer_language=en&_d=ej63ld6fhck3f0&share_item_id=7450827524797517072&source=h5_m	A3, A5, B4, 7
866	https://www.tiktok.com/@biologyhelper/video/7269080795032128810?_r=1&u_code=0&preview_pb=0&sharer_language=en&_d=ej63lh364cibei&share_item_id=7269080795032128810&source=h5_m	A2, B2, B4, 3
874	https://www.tiktok.com/@bioregen.academy/video/7431285940817071366?_r=1&u_code=0&preview_pb=0&sharer_language=en&_d=ej63lb0h1gg776&share_item_id=7431285940817071366&source=h5_m	C2, C3, 2
875	https://www.tiktok.com/@biotechvisionary/video/7431598728793902368?_r=1&u_code=0&preview_pb=0&sharer_language=en&_d=ej64548kefkejg&share_item_id=7431598728793902368&source=h5_m	A2, C3, C4, 2, 3
940	https://www.tiktok.com/@flashrevisionlab/video/7216594900651904262?_r=1&u_code=0&preview_pb=0&sharer_language=en&_d=ej63lh364cibei&share_item_id=7216594900651904262&source=h5_m	A4, C2, C3, 3
958	https://www.tiktok.com/@inquizitivecharm/video/7345133584849816878?_r=1&u_code=0&preview_pb=0&sharer_language=en&_d=ej63lh364cibei&share_item_id=7345133584849816878&source=h5_m	A3, A4, B4, C3, 3
1025	https://www.tiktok.com/@niki_the_scientist/video/6992236117676281094?_r=1&u_code=0&preview_pb=0&sharer_language=en&_d=ej63m8gk3fhca1&share_item_id=6992236117676281094&source=h5_m	A4, B1, B2, B4, B5, 2, 3
1045	https://www.tiktok.com/@sabkuchonlinedotpk/video/7350496738425244961?_r=1&u_code=0&preview_pb=0&sharer_language=en&_d=ej63lca7f1d17h&share_item_id=7350496738425244961&source=h5_m	A2, A3, C2, C3, 3
1051	https://www.tiktok.com/@schience101/video/7424714894588513566?_r=1&u_code=0&preview_pb=0&sharer_language=en&_d=ej63lh364cibei&share_item_id=7424714894588513566&source=h5_m	B1, C2, C3, C4, 2, 3
1056	https://www.tiktok.com/@scienceworld.00/video/7269453219103919365?_r=1&u_code=0&preview_pb=0&sharer_language=en&_d=ej63m8gk3fhca1&share_item_id=7269453219103919365&source=h5_m	C3, B1, 7
1083	https://www.youtube.com/watch?v=58QyGeOijT8	A1, A3, B3, C1, C3, C6, 1, 2, 3
1084	https://www.youtube.com/watch?v=74LS4XU51sQ	A1, A2, 1, 2
1085	https://www.youtube.com/watch?v=zKCM9kBxX-k	A3, A4, A5, C1, C2, C3, C4, 2, 3
1086	https://www.youtube.com/watch?v=HdCK4A1lRuM	B4, C2, 2, 3
1087	https://www.youtube.com/watch?v=F4DxISP_aWU	C2, C3, C4, 1, 2, 3
1088	https://www.youtube.com/watch?v=NpSTpFuT4lg	A3, A4, A5, B1, B4, C1, C2, C3, C4, 2, 3
		Videos 1083-1088 were found in an independent search and are not included in the "all videos" list or statistics from Tables S2 and S3.

## Sheet: All videos
Video No.	URL	Duration (hh:mm:ss for YT, sec for TT)	Days online	View count	Like (YT)/collect (TT) count	Comment count	View rate, v/d	Like (collect) rate, l/d	Comment rate, c/d	Share count (TT only)	Share rate (TT only), s/d
1	https://www.youtube.com/watch?v=_76nefqdqaw	00:20:24	2487	1907	35	0	0.766787	0.0140732	0
2	https://www.youtube.com/watch?v=_CfIEMqhNFM	00:12:00	1410	30822	748	0	21.8596	0.530496	0
3	https://www.youtube.com/watch?v=_FZf57W6ctI	00:01:20	3851	42752	365	10	11.1015	0.0947806	0.00259673
4	https://www.youtube.com/watch?v=_liUuQoq3bY	00:08:59	1248	8386	187	6	6.71955	0.14984	0.00480769
5	https://www.youtube.com/watch?v=_qxyqVtJXE8	00:02:25	1842	1226	5	0	0.665581	0.00271444	0
6	https://www.youtube.com/watch?v=_Tli1ETei-0	00:04:16	1262	563	9	2	0.446117	0.00713154	0.00158479
7	https://www.youtube.com/watch?v=-3_S_0nTpCA	00:08:32	484	17453	558	35	36.0599	1.15289	0.0723141
8	https://www.youtube.com/watch?v=-BKDYr3y-kM	00:27:25	1174	27765	471	25	23.6499	0.401193	0.0212947
9	https://www.youtube.com/watch?v=-GJLN859NYs	00:07:59	1772	1705	10	0	0.96219	0.00564334	0
10	https://www.youtube.com/watch?v=-jBAZCxzcBY	00:57:06	4917	17909	73	8	3.64226	0.0148465	0.00162701
11	https://www.youtube.com/watch?v=-JOn8g8LvwE	00:11:48	2327	149472	3300	26	64.2338	1.41813	0.0111732
12	https://www.youtube.com/watch?v=-LEd7tjBTa0	00:00:15	888	111	7	0	0.125	0.00788288	0
13	https://www.youtube.com/watch?v=-qV__tYb4c4	00:13:04	3690	496325	4900	155	134.505	1.32791	0.0420054
14	https://www.youtube.com/watch?v=018PxnH702k	00:07:23	4915	306089	3300	139	62.2765	0.671414	0.0282808
15	https://www.youtube.com/watch?v=04k8Aij8vQw	00:04:48	654	76688	1800	42	117.26	2.75229	0.0642202
16	https://www.youtube.com/watch?v=07JSDO_uQmE	00:12:13	1601	3997	54	4	2.49656	0.0337289	0.00249844
17	https://www.youtube.com/watch?v=07tvG_1v1j0	00:00:14	895	2107	55	1	2.35419	0.0614525	0.00111732
18	https://www.youtube.com/watch?v=0BqJ58ZiWwA	00:09:41	473	56891	1400	55	120.277	2.95983	0.116279
19	https://www.youtube.com/watch?v=0DXK_n9BsVU	00:00:53	56	966	75	0	17.25	1.33929	0
20	https://www.youtube.com/watch?v=0Er-mNLniAk	00:37:20	1456	6802	92	4	4.6717	0.0631868	0.00274725
21	https://www.youtube.com/watch?v=0HjW4lzPHBc	00:07:50	1449	79	1	0	0.0545204	0.000690131	0
22	https://www.youtube.com/watch?v=0I8vaXqfElo	00:11:20	2891	247791	4900	180	85.7112	1.69492	0.0622622
23	https://www.youtube.com/watch?v=0mEvUddMUxw	00:31:33	1577	13015	112	16	8.25301	0.0710209	0.0101458
24	https://www.youtube.com/watch?v=0mGX0fmkz3I	00:00:49	195	71	0	0	0.364103	0	0
25	https://www.youtube.com/watch?v=0OMNyVzLnVc	00:07:24	1692	245004	4900	175	144.801	2.89598	0.103428
26	https://www.youtube.com/watch?v=0r9h2yxFz6c	00:07:01	4147	92005	570	48	22.1859	0.137449	0.0115746
27	https://www.youtube.com/watch?v=0T21JB-V-pM	00:19:10	936	448	13	2	0.478632	0.0138889	0.00213675
28	https://www.youtube.com/watch?v=0vvUIIulzMk	00:13:21	3641	274994	3300	124	75.5271	0.906344	0.0340566
29	https://www.youtube.com/watch?v=0WlG5Z0n7Sw	00:05:21	44	1565	95	8	35.5682	2.15909	0.181818
30	https://www.youtube.com/watch?v=0WlsKd11Ovw	00:19:46	1299	14402	396	21	11.087	0.30485	0.0161663
31	https://www.youtube.com/watch?v=17jXE3QQBq0	00:17:47	1851	150465	3500	150	81.2885	1.89087	0.0810373
32	https://www.youtube.com/watch?v=1BhfCbCitn8	00:03:44	1716	132582	0	0	77.2622	0	0
33	https://www.youtube.com/watch?v=1FDxUnOEi_Q	00:08:51	3233	89717	1700	82	27.7504	0.525827	0.0253634
34	https://www.youtube.com/watch?v=1Hets5N7bKA	00:05:17	1067	3649	105	6	3.41987	0.0984067	0.00562324
35	https://www.youtube.com/watch?v=1sERGIkDqUs	00:22:11	1821	9622	319	25	5.28391	0.175178	0.0137287
36	https://www.youtube.com/watch?v=1xeDwpLRZdo	00:05:31	3993	948	9	0	0.237415	0.00225394	0
37	https://www.youtube.com/watch?v=1XHu8zY4eIQ	00:41:34	336	419	17	8	1.24702	0.0505952	0.0238095
38	https://www.youtube.com/watch?v=1YbjoTOcsbs	00:09:22	2583	12204	207	7	4.72474	0.0801394	0.00271003
39	https://www.youtube.com/watch?v=23v_njOSUUw	00:04:48	646	111	1	0	0.171827	0.00154799	0
40	https://www.youtube.com/watch?v=2aVnN4RePyI	00:13:39	4968	1318296	7700	411	265.357	1.54992	0.0827295
41	https://www.youtube.com/watch?v=2fMV46R7DXI	00:01:40	1459	26501	290	12	18.1638	0.198766	0.00822481
42	https://www.youtube.com/watch?v=2FMxQsJfCZY	00:13:40	3593	60775	1000	49	16.9148	0.278319	0.0136376
43	https://www.youtube.com/watch?v=2ikZ5Wvuu4c	00:04:02	2325	25786	606	20	11.0908	0.260645	0.00860215
44	https://www.youtube.com/watch?v=2mhVcstRi_E	00:06:29	2561	2523	26	2	0.985162	0.0101523	0.000780945
45	https://www.youtube.com/watch?v=2Mzr5eos2EE	00:08:32	2057	78424	1400	38	38.1254	0.680603	0.0184735
46	https://www.youtube.com/watch?v=2WSoY1evxlk	00:09:06	909	6530	241	13	7.18372	0.265127	0.0143014
47	https://www.youtube.com/watch?v=3Hxwzf7Alcw	00:04:37	1511	406814	7800	149	269.235	5.16214	0.0986102
48	https://www.youtube.com/watch?v=3I8RiUhu6mY	00:07:48	3255	526929	8100	413	161.883	2.48848	0.126882
49	https://www.youtube.com/watch?v=3mNH5dpIiIE	00:00:44	500	13160	892	15	26.32	1.784	0.03
50	https://www.youtube.com/watch?v=3PYdMaClUmw	00:03:27	1641	181864	1500	97	110.825	0.914077	0.0591103
51	https://www.youtube.com/watch?v=3q454zBPQZ8	00:06:28	1150	61663	1500	87	53.62	1.30435	0.0756522
52	https://www.youtube.com/watch?v=3SQxHo3ODxY	00:12:31	2712	23787	435	31	8.77102	0.160398	0.0114307
53	https://www.youtube.com/watch?v=4BAGI6LbHeo	00:06:52	3509	340289	2500	66	96.9761	0.712454	0.0188088
54	https://www.youtube.com/watch?v=4BAPZAMeCQY	00:05:40	1668	1420	64	9	0.851319	0.0383693	0.00539568
55	https://www.youtube.com/watch?v=4EAb_-lyX24	00:19:52	1353	149	9	0	0.110126	0.00665188	0
56	https://www.youtube.com/watch?v=4eLjRcHnMCk	00:22:54	2871	981905	13000	306	342.008	4.52804	0.106583
57	https://www.youtube.com/watch?v=4Ir5L0N9_8M	00:16:53	350	2508	52	6	7.16571	0.148571	0.0171429
58	https://www.youtube.com/watch?v=4Ixj44ZbCeg	00:09:10	1721	3240	137	7	1.88263	0.0796049	0.0040674
59	https://www.youtube.com/watch?v=4l_OeDYbNVE	00:12:48	3010	36058	749	41	11.9794	0.248837	0.0136213
60	https://www.youtube.com/watch?v=4Owfn57DFFM	01:23:40	349	398	14	1	1.1404	0.0401146	0.00286533
61	https://www.youtube.com/watch?v=4zms9bXM2FA	00:08:16	4876	90322	485	39	18.5238	0.0994668	0.00799836
62	https://www.youtube.com/watch?v=5_n_2tzMWQ8	00:00:08	2950	747	14	1	0.25322	0.00474576	0.000338983
63	https://www.youtube.com/watch?v=542CMooowNY	00:04:09	3521	578049	4000	56	164.172	1.13604	0.0159046
64	https://www.youtube.com/watch?v=55iUfBAhCAw	00:00:09	544	4953	165	14	9.10478	0.303309	0.0257353
65	https://www.youtube.com/watch?v=56atCML7Rrs	00:05:24	846	71	2	0	0.0839243	0.00236407	0
66	https://www.youtube.com/watch?v=5DKZiSJeoV4	00:09:10	2232	188811	2900	51	84.5927	1.29928	0.0228495
67	https://www.youtube.com/watch?v=5EfX-FhewMc	00:08:49	895	69595	1100	13	77.7598	1.22905	0.0145251
68	https://www.youtube.com/watch?v=5ETFCZ13k-Y	00:11:39	1655	295	11	0	0.178248	0.00664653	0
69	https://www.youtube.com/watch?v=5fYjQpYcbzw	00:20:26	1766	213	7	0	0.120612	0.00396376	0
70	https://www.youtube.com/watch?v=5HVV9Gzekxk	00:25:35	2415	30256	432	11	12.5284	0.178882	0.00455486
71	https://www.youtube.com/watch?v=5Iv3nzi1wQc	00:01:36	65	68	0	0	1.04615	0	0
72	https://www.youtube.com/watch?v=5Miv2oyjrBc	00:07:32	3432	831	8	0	0.242133	0.002331	0
73	https://www.youtube.com/watch?v=5N08YaI4X-0	00:11:47	1094	487	12	73	0.445155	0.0109689	0.0667276
74	https://www.youtube.com/watch?v=5p62aGxT964	00:09:12	3187	3756	74	8	1.17854	0.0232193	0.0025102
75	https://www.youtube.com/watch?v=5r5UlvDa5lI	00:08:23	471	8112	226	25	17.2229	0.47983	0.0530786
76	https://www.youtube.com/watch?v=5rqbmLiSkpk	00:04:50	5614	673731	3900	143	120.009	0.694692	0.025472
77	https://www.youtube.com/watch?v=5SGQd2agvFg	00:00:16	739	968	37	0	1.30988	0.0500677	0
78	https://www.youtube.com/watch?v=5umrLHZ_VNg	01:13:09	4075	3842	44	4	0.942822	0.0107975	0.000981595
79	https://www.youtube.com/watch?v=63WLhTTLGrk	00:13:38	1863	8211	287	34	4.40741	0.154053	0.0182501
80	https://www.youtube.com/watch?v=6djiseLH5ng	00:07:37	1672	54	0	0	0.0322967	0	0
81	https://www.youtube.com/watch?v=6JME5YWtkgA	00:04:54	3367	13949	53	7	4.14286	0.015741	0.002079
82	https://www.youtube.com/watch?v=6m3fT2TS-t8	00:03:31	2853	121736	2100	73	42.6695	0.736067	0.0255871
83	https://www.youtube.com/watch?v=6mgkoqcm6Sg	00:08:16	210	662001	9100	211	3152.39	43.3333	1.00476
84	https://www.youtube.com/watch?v=6OMo9M-nnuk	00:01:47	770	43736	559	8	56.8	0.725974	0.0103896
85	https://www.youtube.com/watch?v=6tqvIsoeC44	00:00:16	1434	2857	139	7	1.99233	0.0969317	0.00488145
86	https://www.youtube.com/watch?v=6wZwRenYU5s	00:02:01	1357	261	16	0	0.192336	0.0117907	0
87	https://www.youtube.com/watch?v=77jTMuvIM24	00:05:01	2377	1672	37	3	0.703408	0.0155658	0.00126209
88	https://www.youtube.com/watch?v=78yUp9ybK0Q	00:13:13	1668	4355	102	13	2.61091	0.0611511	0.00779377
89	https://www.youtube.com/watch?v=7A_1dRWAJQc	00:10:12	2369	404	10	0	0.170536	0.00422119	0
90	https://www.youtube.com/watch?v=7dmoH5dAvpY	00:17:04	1970	785604	13000	165	398.784	6.59898	0.0837563
91	https://www.youtube.com/watch?v=7EyhsOewnH4	00:04:01	5519	1014154	5600	273	183.757	1.01468	0.0494655
92	https://www.youtube.com/watch?v=7I0Xg92_eA4	00:48:46	1432	1213807	16000	366	847.631	11.1732	0.255587
93	https://www.youtube.com/watch?v=7KeWpLr5Kr8	00:17:24	1141	8008	0	12	7.0184	0	0.0105171
94	https://www.youtube.com/watch?v=7lJMnvwB4l0	00:21:18	294	699	35	1	2.37755	0.119048	0.00340136
95	https://www.youtube.com/watch?v=7lwEIq-UYac	00:02:50	1646	14581	151	2	8.85844	0.0917375	0.00121507
96	https://www.youtube.com/watch?v=7OldqBm1mWs	00:08:34	1289	6811	148	10	5.28394	0.114818	0.00775795
97	https://www.youtube.com/watch?v=7Qo40F9d3l4	00:25:14	1521	97	3	0	0.0637738	0.00197239	0
98	https://www.youtube.com/watch?v=7SyO1fVMYRM	00:28:23	1631	109270	2900	90	66.9957	1.77805	0.0551809
99	https://www.youtube.com/watch?v=7udSVZ7bDb8	00:07:27	3517	176992	1000	25	50.3247	0.284333	0.00710833
100	https://www.youtube.com/watch?v=7voV0vYtCpE	01:06:31	3348	10981	193	17	3.27987	0.0576464	0.00507766
101	https://www.youtube.com/watch?v=8-UBA_Ysgds	00:05:45	2400	217899	4800	79	90.7913	2	0.0329167
102	https://www.youtube.com/watch?v=81xZ906YtQk	00:01:45	3434	1044	8	0	0.304019	0.00232964	0
103	https://www.youtube.com/watch?v=86AElHwMTbM	00:14:33	1929	14171	555	29	7.34629	0.287714	0.0150337
104	https://www.youtube.com/watch?v=8aR6hHWtQ0A	00:37:20	244	3042	217	0	12.4672	0.889344	0
105	https://www.youtube.com/watch?v=8DhPT_BR28s	00:02:10	1960	36830	561	9	18.7908	0.286224	0.00459184
106	https://www.youtube.com/watch?v=8FkF-g8ttw0	00:03:10	1989	322	8	0	0.16189	0.00402212	0
107	https://www.youtube.com/watch?v=9cG_DZtgJUE	00:12:41	1613	26601	624	43	16.4916	0.386857	0.0266584
108	https://www.youtube.com/watch?v=9ivWvHinAzs	00:19:26	602	283	6	0	0.4701	0.00996678	0
109	https://www.youtube.com/watch?v=9KrkIVd_RRQ	00:10:15	1629	45079	1000	25	27.6728	0.613874	0.0153468
110	https://www.youtube.com/watch?v=9UmJBdG_NpE	00:06:38	3117	926	12	0	0.297081	0.00384986	0
111	https://www.youtube.com/watch?v=9ZoZx2FK9DE	00:39:36	2614	608958	17000	669	232.96	6.50344	0.25593
112	https://www.youtube.com/watch?v=A0gKeSaAw7E	00:03:32	431	3104	69	0	7.20186	0.160093	0
113	https://www.youtube.com/watch?v=A0n6dGUhjpY	00:00:59	213	633	43	0	2.97183	0.201878	0
114	https://www.youtube.com/watch?v=A13kSQNVGCg	00:02:10	4981	4115	15	0	0.826139	0.00301144	0
115	https://www.youtube.com/watch?v=a49HDGzgXJ8	00:08:46	2501	23572	357	9	9.42503	0.142743	0.00359856
116	https://www.youtube.com/watch?v=a9sX-0YvIuk	00:09:19	2942	93855	1400	32	31.9018	0.475867	0.010877
117	https://www.youtube.com/watch?v=AD3-v1oKjSk	00:07:04	4108	761211	7700	127	185.3	1.87439	0.0309153
118	https://www.youtube.com/watch?v=adhywAFAUdM	00:02:08	5340	665	2	0	0.124532	0.000374532	0
119	https://www.youtube.com/watch?v=aEQiYshDmVM	00:06:32	1687	16752	340	8	9.93005	0.201541	0.00474215
120	https://www.youtube.com/watch?v=Ak17BWJ3bLg	00:02:00	4481	243738	1000	48	54.3937	0.223164	0.0107119
121	https://www.youtube.com/watch?v=AK3KYkFCRZk	00:17:35	2303	96749	1500	62	42.01	0.651324	0.0269214
122	https://www.youtube.com/watch?v=an4vkFzAltc	00:31:37	227	93397	2500	81	411.441	11.0132	0.356828
123	https://www.youtube.com/watch?v=aNbfiWdpNCM	00:06:06	2151	2400	53	2	1.11576	0.0246397	0.0009298
124	https://www.youtube.com/watch?v=aNRb30_0JuI	00:00:41	3606	2107	8	0	0.584304	0.00221852	0
125	https://www.youtube.com/watch?v=AnUVBVJQMkw	00:11:06	2130	36284	619	14	17.0347	0.29061	0.00657277
126	https://www.youtube.com/watch?v=aoBgchtAW54	00:09:13	3223	21427	259	13	6.64815	0.0803599	0.00403351
127	https://www.youtube.com/watch?v=aOC8nP9jjSo	00:08:34	229	8489	475	32	37.0699	2.07424	0.139738
128	https://www.youtube.com/watch?v=aQkpEQwm-EM	00:10:25	3797	2365	0	0	0.62286	0	0
129	https://www.youtube.com/watch?v=AsD0hOkVZXU	00:31:07	2838	751899	19000	592	264.94	6.69486	0.208598
130	https://www.youtube.com/watch?v=asgGTwYkS9Q	00:15:25	3509	80084	927	57	22.8225	0.264178	0.0162439
131	https://www.youtube.com/watch?v=At6CPBtcC2A	00:40:06	343	362	10	0	1.05539	0.0291545	0
132	https://www.youtube.com/watch?v=AtoyYmsFs-4	00:08:31	3900	8820	26	2	2.26154	0.00666667	0.000512821
133	https://www.youtube.com/watch?v=AU6T1gv8L9U	00:07:29	2325	3758	38	2	1.61634	0.0163441	0.000860215
134	https://www.youtube.com/watch?v=AUskX7jC_Bw	00:03:26	190	4105	0	5	21.6053	0	0.0263158
135	https://www.youtube.com/watch?v=aWjnmKh9VLM	00:12:31	1387	378616	8600	137	272.975	6.20043	0.0987743
136	https://www.youtube.com/watch?v=ay9WIAkoa1Y	00:12:43	3559	320212	3500	153	89.9725	0.983422	0.0429896
137	https://www.youtube.com/watch?v=B6Mo2g37wxk	00:00:11	682	777	21	0	1.1393	0.0307918	0
138	https://www.youtube.com/watch?v=BAPDhWwHZbg	00:08:45	2483	10401	115	9	4.18888	0.0463149	0.00362465
139	https://www.youtube.com/watch?v=BbUcWbtVjT4	00:10:25	2992	1088398	23000	456	363.769	7.68717	0.152406
140	https://www.youtube.com/watch?v=Bdogz6Xw4Zc	00:09:19	836	119271	2300	65	142.669	2.7512	0.0777512
141	https://www.youtube.com/watch?v=BgINMV7f_sQ	00:05:09	2688	824	2	1	0.306548	0.000744048	0.000372024
142	https://www.youtube.com/watch?v=bgu3_WJY62w	00:12:27	2890	334162	5200	73	115.627	1.79931	0.0252595
143	https://www.youtube.com/watch?v=BIBpEP0jDm4	00:08:16	2346	38553	516	29	16.4335	0.219949	0.0123615
144	https://www.youtube.com/watch?v=BiXhJNpW9MM	00:13:29	1618	689	5	0	0.425834	0.00309024	0
145	https://www.youtube.com/watch?v=Bj6qefVfoDM	00:10:51	2537	31781	508	34	12.527	0.200237	0.0134017
146	https://www.youtube.com/watch?v=BJMGHnkYxJQ	00:06:51	2194	120235	1700	49	54.8017	0.77484	0.0223336
147	https://www.youtube.com/watch?v=BLJcjW8dT24	00:01:09	4385	248	1	0	0.0565564	0.00022805	0
148	https://www.youtube.com/watch?v=BmJCl_WPnBo	00:02:51	318	490	0	0	1.54088	0	0
149	https://www.youtube.com/watch?v=BP1cOMFLYwY	00:12:45	228	6240	143	7	27.3684	0.627193	0.0307018
150	https://www.youtube.com/watch?v=BQMwCAwejmI	00:00:59	758	6054	322	10	7.98681	0.424802	0.0131926
151	https://www.youtube.com/watch?v=BUldFs5CfBc	00:07:46	1958	122555	2000	53	62.5919	1.02145	0.0270684
152	https://www.youtube.com/watch?v=BXSuqyHlBxk	00:05:42	1289	152355	3000	82	118.196	2.32739	0.0636152
153	https://www.youtube.com/watch?v=BZGOYTtQUhY	00:56:13	2753	9058	206	9	3.29023	0.0748275	0.00326916
154	https://www.youtube.com/watch?v=C2gYhT9BrmQ	00:03:44	2143	50621	533	13	23.6216	0.248717	0.00606626
155	https://www.youtube.com/watch?v=C41CZKd4h4o	00:03:30	170	3391	50	4	19.9471	0.294118	0.0235294
156	https://www.youtube.com/watch?v=C8VHyezOJD4	00:08:14	2823	2300231	52000	730	814.818	18.4201	0.25859
157	https://www.youtube.com/watch?v=cALoC30OK4M	00:06:24	3921	17110	99	3	4.36368	0.0252487	0.000765111
158	https://www.youtube.com/watch?v=cc6veVL0u88	00:00:34	420	6169	238	0	14.6881	0.566667	0
159	https://www.youtube.com/watch?v=CCmX9rumpKg	00:03:53	1822	2015	20	0	1.10593	0.0109769	0
160	https://www.youtube.com/watch?v=CCvAey4iwYM.	00:34:45	1762	286324	8800	225	162.499	4.99432	0.127696
161	https://www.youtube.com/watch?v=cJQ6h0EEIcU	00:24:33	890	495	9	0	0.55618	0.0101124	0
162	https://www.youtube.com/watch?v=cK0iuEGx1uc	00:25:39	548	463	7	0	0.844891	0.0127737	0
163	https://www.youtube.com/watch?v=Ck1l5x7SrJc	00:07:11	1429	20024	200	4	14.0126	0.139958	0.00279916
164	https://www.youtube.com/watch?v=ClBDozXUIWc	00:11:31	710	193565	6000	198	272.627	8.4507	0.278873
165	https://www.youtube.com/watch?v=CMiPYHNNg28	00:07:59	1331	4010197	37000	573	3012.92	27.7986	0.430503
166	https://www.youtube.com/watch?v=Cn23hJuluUQ	00:12:54	2525	20461	267	7	8.10337	0.105743	0.00277228
167	https://www.youtube.com/watch?v=COMD8yHJtLI	00:12:09	3560	334031	3300	121	93.8289	0.926966	0.0339888
168	https://www.youtube.com/watch?v=CotD9m8Wm78	00:18:30	808	139734	3300	185	172.938	4.08416	0.22896
169	https://www.youtube.com/watch?v=cqczBtpIUho	00:03:52	2157	282	7	0	0.130737	0.00324525	0
170	https://www.youtube.com/watch?v=CRL6kREJ2fs	00:06:40	1233	4088	127	6	3.31549	0.103001	0.00486618
171	https://www.youtube.com/watch?v=cU5nay5Ff7M	00:00:16	127	366	0	1	2.88189	0	0.00787402
172	https://www.youtube.com/watch?v=CVlexS-np2Y	00:06:31	101	2429	71	2	24.0495	0.70297	0.019802
173	https://www.youtube.com/watch?v=D64q2A6tP74	01:43:12	551	10114	221	10	18.3557	0.401089	0.0181488
174	https://www.youtube.com/watch?v=D8xv_pJvD1g	00:59:43	981	639	7	0	0.651376	0.00713558	0
175	https://www.youtube.com/watch?v=d9ef0HvNmvA	00:13:23	2312	3458	74	4	1.49567	0.0320069	0.0017301
176	https://www.youtube.com/watch?v=dDVh25TtihA	00:06:33	1894	49833	1000	45	26.311	0.527983	0.0237592
177	https://www.youtube.com/watch?v=dffGm7OlmSE	00:17:24	26	2072	120	20	79.6923	4.61538	0.769231
178	https://www.youtube.com/watch?v=dpipegI4lgg	00:05:42	3039	22093	184	6	7.26983	0.0605462	0.00197433
179	https://www.youtube.com/watch?v=dQQvPz-WALk	00:07:02	1577	4763	128	2	3.02029	0.0811668	0.00126823
180	https://www.youtube.com/watch?v=dRqwoh3sl-o	00:12:16	1484	7510	133	11	5.06065	0.0896226	0.0074124
181	https://www.youtube.com/watch?v=dsoXmRxeALs	00:59:00	1479	158	1	0	0.106829	0.000676133	0
182	https://www.youtube.com/watch?v=Du-BwT0Ul2M	00:00:58	5642	107271	133	15	19.0129	0.0235732	0.00265863
183	https://www.youtube.com/watch?v=du073zjNXII	00:19:18	1011	728	21	3	0.720079	0.0207715	0.00296736
184	https://www.youtube.com/watch?v=dWwXvo2vpBc	00:11:08	3510	165686	2200	128	47.204	0.626781	0.0364672
185	https://www.youtube.com/watch?v=DXdhgU-ZgKk	00:03:43	1673	3736	73	12	2.23311	0.0436342	0.00717274
186	https://www.youtube.com/watch?v=E_UG3WnsW3o	00:09:10	2817	643173	19000	550	228.318	6.74476	0.195243
187	https://www.youtube.com/watch?v=E-4fuwY0WiM	00:08:41	1816	357	19	1	0.196586	0.0104626	0.000550661
188	https://www.youtube.com/watch?v=E0-CsvioqVg	00:04:17	1146	19745	387	13	17.2295	0.337696	0.0113438
189	https://www.youtube.com/watch?v=e0lNk-2Il_M	00:10:11	2505	121105	1600	9	48.3453	0.638723	0.00359281
190	https://www.youtube.com/watch?v=E0YGToDEKeE	00:09:58	3558	242866	2700	171	68.2591	0.758853	0.0480607
191	https://www.youtube.com/watch?v=E6DQZI86UIQ	00:06:25	1175	59477	1300	44	50.6187	1.10638	0.0374468
192	https://www.youtube.com/watch?v=e6N9_RhD10Q	00:03:44	1218	823784	14000	199	676.342	11.4943	0.163383
193	https://www.youtube.com/watch?v=EbgjIVReQA0	00:02:13	143	111	0	4	0.776224	0	0.027972
194	https://www.youtube.com/watch?v=eBiTZ_1FscU	00:06:53	2159	30819	429	13	14.2747	0.198703	0.00602131
195	https://www.youtube.com/watch?v=EBLbdAtpjn0	00:11:19	2095	119131	2800	187	56.8644	1.33652	0.0892601
196	https://www.youtube.com/watch?v=EDasivyODMc	00:23:28	713	160302	3200	69	224.827	4.48808	0.0967742
197	https://www.youtube.com/watch?v=EdjX4ThROII	00:22:46	2276	11877	363	45	5.21837	0.15949	0.0197715
198	https://www.youtube.com/watch?v=EDLcrLmeSDw	00:04:27	2657	4375	24	2	1.64659	0.00903274	0.000752729
199	https://www.youtube.com/watch?v=ehYDqOUAj0s	00:34:21	1710	843	18	2	0.492982	0.0105263	0.00116959
200	https://www.youtube.com/watch?v=eJ9Zjc-jdys	00:08:47	1407	5075233	61000	972	3607.13	43.3547	0.690832
201	https://www.youtube.com/watch?v=ELZAffi0gbo	00:23:37	865	25012	834	24	28.9156	0.964162	0.0277457
202	https://www.youtube.com/watch?v=EP_E-7jPnNs	00:12:52	4081	653110	4400	222	160.037	1.07817	0.0543984
203	https://www.youtube.com/watch?v=eqJqhA8HSJ0	00:12:40	2723	531765	10000	163	195.286	3.67242	0.0598604
204	https://www.youtube.com/watch?v=erYKVbAgZCo	00:13:31	3797	41724	343	19	10.9887	0.0903345	0.00500395
205	https://www.youtube.com/watch?v=eSdP1LXZ_HU	00:13:33	831	296	7	0	0.356197	0.00842359	0
206	https://www.youtube.com/watch?v=Ev1rGysfTZY	00:55:31	2110	504408	8200	303	239.056	3.88626	0.143602
207	https://www.youtube.com/watch?v=ew02nSEPBzg	00:06:23	3240	48926	1000	61	15.1006	0.308642	0.0188272
208	https://www.youtube.com/watch?v=eXXpUxg9vn4	00:34:16	2823	1132421	27000	800	401.141	9.56429	0.283386
209	https://www.youtube.com/watch?v=F_5HmLx0sSg	00:57:58	3605	1640	30	2	0.454924	0.00832178	0.000554785
210	https://www.youtube.com/watch?v=F9fGyaIqVWs	00:15:10	1252	5327	65	0	4.25479	0.0519169	0
211	https://www.youtube.com/watch?v=FaGeeIwUdg4	00:03:23	519	474	10	0	0.913295	0.0192678	0
212	https://www.youtube.com/watch?v=Fff2wy4ugeY	00:07:17	3961	87339	1400	67	22.0497	0.353446	0.0169149
213	https://www.youtube.com/watch?v=FGOucLOz_9E	00:02:07	3845	1075	8	4	0.279584	0.00208062	0.00104031
214	https://www.youtube.com/watch?v=fjN-YyVCHdA	00:03:14	1107	2321	16	0	2.09666	0.0144535	0
215	https://www.youtube.com/watch?v=FmEm0CgHGdA	00:04:53	3094	472259	8000	114	152.637	2.58565	0.0368455
216	https://www.youtube.com/watch?v=FPX9xfkqSOc	00:25:04	1180	58114	964	45	49.2492	0.816949	0.0381356
217	https://www.youtube.com/watch?v=frW2SaK5ubE	00:18:08	4386	73992	493	32	16.87	0.112403	0.00729594
218	https://www.youtube.com/watch?v=fSRLfJshGZU	00:06:12	519	54	1	0	0.104046	0.00192678	0
219	https://www.youtube.com/watch?v=FxZsd-heeQA	00:29:05	3781	70534	911	48	18.6549	0.240942	0.0126951
220	https://www.youtube.com/watch?v=G1o_AV9wI8I	01:04:33	3583	583	0	0	0.162713	0	0
221	https://www.youtube.com/watch?v=g1Oj5hRkwCU	00:13:23	4304	42555	376	44	9.88731	0.0873606	0.010223
222	https://www.youtube.com/watch?v=g7WIapQcr_U	00:00:13	206	1477	46	0	7.1699	0.223301	0
223	https://www.youtube.com/watch?v=G7ZAwUdBNFE	00:06:05	4108	490457	2400	42	119.391	0.584226	0.010224
224	https://www.youtube.com/watch?v=g9Yf6fk15v0	00:09:13	63	1421	40	4	22.5556	0.634921	0.0634921
225	https://www.youtube.com/watch?v=GbdsYSO2pns	00:12:52	1513	5838	44	1	3.85856	0.0290813	0.000660939
226	https://www.youtube.com/watch?v=GCkWmCxguS4	00:15:01	89	6700	231	22	75.2809	2.59551	0.247191
227	https://www.youtube.com/watch?v=gDCexZH0e28	00:05:44	2121	697	0	0	0.328619	0	0
228	https://www.youtube.com/watch?v=gFzmum23_6Q	00:03:54	1997	6555	93	8	3.28242	0.0465699	0.00400601
229	https://www.youtube.com/watch?v=Gh2P5CmCC0M	00:14:14	4719	2791194	23000	1299	591.48	4.87391	0.27527
230	https://www.youtube.com/watch?v=Gi9A56nu01E	00:04:23	2664	113765	1300	42	42.7046	0.487988	0.0157658
231	https://www.youtube.com/watch?v=GiE-pgH8cW4	00:13:26	4234	80988	964	72	19.128	0.227681	0.0170052
232	https://www.youtube.com/watch?v=gLOHR8NSUf0	00:33:51	1096	727	16	75	0.663321	0.0145985	0.0684307
233	https://www.youtube.com/watch?v=gM3Pir-YQKI	00:01:11	1022	1190	13	1	1.16438	0.0127202	0.000978474
234	https://www.youtube.com/watch?v=gnAPn4X5V8c	00:16:21	1585	458	8	0	0.288959	0.00504732	0
235	https://www.youtube.com/watch?v=Gt-hNq9ZHSk	00:03:46	2764	18365	295	12	6.64436	0.106729	0.00434153
236	https://www.youtube.com/watch?v=gUncqL1ul8Q	00:04:55	1124	364582	5300	106	324.361	4.7153	0.0943061
237	https://www.youtube.com/watch?v=gWLqXEyEWM0	00:02:26	3683	129956	918	22	35.2854	0.249253	0.00597339
238	https://www.youtube.com/watch?v=GX9Ai8QZFQc	00:11:16	4037	1345	9	1	0.333168	0.00222938	0.000247709
239	https://www.youtube.com/watch?v=H_1ULIKzwfA	00:07:17	3111	499378	8300	241	160.52	2.66795	0.0774671
240	https://www.youtube.com/watch?v=H8XiqMPj1d0	00:00:44	3055	774	1	0	0.253355	0.000327332	0
241	https://www.youtube.com/watch?v=hfXGsJCOC9A	00:39:43	3815	35027	462	10	9.18139	0.121101	0.00262123
242	https://www.youtube.com/watch?v=HkTzr8FuJuQ	00:01:34	4383	11710	146	3	2.67169	0.0333105	0.000684463
243	https://www.youtube.com/watch?v=HPxYXci2-Uk	00:23:44	1251	53097	1200	58	42.4436	0.959233	0.0463629
244	https://www.youtube.com/watch?v=hs75JmgGW5Y	00:06:46	4739	281342	1300	59	59.3674	0.274319	0.0124499
245	https://www.youtube.com/watch?v=hvcHMAt4KlU	00:04:27	1234	75	2	3	0.060778	0.00162075	0.00243112
246	https://www.youtube.com/watch?v=hW707MWAYRQ	00:27:03	4183	17785	144	11	4.25173	0.0344251	0.00262969
247	https://www.youtube.com/watch?v=hXN7HXTn9f8	00:39:29	1123	81134	1900	111	72.2476	1.6919	0.0988424
248	https://www.youtube.com/watch?v=HYLyhXRp298	00:14:07	2964	1418192	29000	897	478.472	9.78408	0.302632
249	https://www.youtube.com/watch?v=I09vA3RwrOA	00:07:51	619	54229	1100	41	87.6074	1.77706	0.0662359
250	https://www.youtube.com/watch?v=I1uHkbocRCw	00:11:01	2646	1199989	17000	279	453.511	6.42479	0.105442
251	https://www.youtube.com/watch?v=I5wsBqJATV4	00:13:41	1590	2839	71	16	1.78553	0.0446541	0.0100629
252	https://www.youtube.com/watch?v=I8EcA3qFYXI	00:08:02	351	540	6	1	1.53846	0.017094	0.002849
253	https://www.youtube.com/watch?v=i9kSUJHO7nM	00:34:22	2451	8211	114	4	3.35006	0.0465116	0.00163199
254	https://www.youtube.com/watch?v=iDVR1TB1X9w	00:08:49	4154	34359	237	5	8.2713	0.0570534	0.00120366
255	https://www.youtube.com/watch?v=imVyaPkC3Vc	00:04:45	577	49211	761	14	85.2877	1.31889	0.0242634
256	https://www.youtube.com/watch?v=IRhv9w4fDt8	00:05:01	2679	33	0	0	0.012318	0	0
257	https://www.youtube.com/watch?v=ivH1SF06WoU	00:08:48	4230	31853	196	20	7.53026	0.0463357	0.00472813
258	https://www.youtube.com/watch?v=ivKymRgBL3A	00:31:34	4109	74731	929	45	18.1872	0.226089	0.0109516
259	https://www.youtube.com/watch?v=IW_bCejcu1Q	00:06:18	1674	16488	272	15	9.84946	0.162485	0.00896057
260	https://www.youtube.com/watch?v=Iw6-esNMfxI	00:23:11	7	156	10	9	22.2857	1.42857	1.28571
261	https://www.youtube.com/watch?v=iwuMI9XtgjM	00:00:22	1178	32457	1500	13	27.5526	1.27334	0.0110357
262	https://www.youtube.com/watch?v=iz7rWK5cqjE	00:48:19	1759	38070	902	29	21.643	0.512791	0.0164866
263	https://www.youtube.com/watch?v=j-CP1FEt7DE	00:02:23	3869	1166	0	0	0.30137	0	0
264	https://www.youtube.com/watch?v=j00Ep0Byu0Y	00:05:32	4108	329809	2000	59	80.2846	0.486855	0.0143622
265	https://www.youtube.com/watch?v=j7jASlS0298	00:02:01	1666	109943	1900	44	65.9922	1.14046	0.0264106
266	https://www.youtube.com/watch?v=Jl_MrTLBZrk	00:11:16	4037	7278	68	8	1.80282	0.0168442	0.00198167
267	https://www.youtube.com/watch?v=Jmqd9Qj_PTA	00:03:04	3544	111122	756	15	31.355	0.213318	0.00423251
268	https://www.youtube.com/watch?v=JOncWQUpMzc	00:17:59	713	301281	7600	245	422.554	10.6592	0.343619
269	https://www.youtube.com/watch?v=JP1aR_Iipeg	00:11:26	1585	1630	43	1	1.02839	0.0271293	0.000630915
270	https://www.youtube.com/watch?v=Jsv6cP2wKxI	01:23:16	1814	1197	31	5	0.659868	0.0170893	0.00275634
271	https://www.youtube.com/watch?v=JVS5rg5A0zs	00:19:33	392	41167	1600	73	105.018	4.08163	0.186224
272	https://www.youtube.com/watch?v=JzybhaiuLvs	00:03:17	1758	45	1	0	0.0255973	0.000568828	0
273	https://www.youtube.com/watch?v=K3rVr_SfXo8	00:02:49	3382	844007	20000	396	249.559	5.91366	0.11709
274	https://www.youtube.com/watch?v=K4RnNEjDdUs	00:08:33	365	5550	98	9	15.2055	0.268493	0.0246575
275	https://www.youtube.com/watch?v=kB_7gdQurtA	00:23:17	1076	905	38	0	0.841078	0.035316	0
276	https://www.youtube.com/watch?v=kb146Y1igTQ	00:10:07	3440	1647222	24000	428	478.844	6.97674	0.124419
277	https://www.youtube.com/watch?v=kBfuDwzSE70	00:14:11	2098	16466	320	21	7.84843	0.152526	0.0100095
278	https://www.youtube.com/watch?v=kc1WPEZlA-I	00:02:06	1545	1253	36	0	0.811003	0.023301	0
279	https://www.youtube.com/watch?v=Kek1AcC2iio	00:10:09	2091	11948	155	9	5.71401	0.0741272	0.00430416
280	https://www.youtube.com/watch?v=kEMQeTu-ZPo	00:03:24	1713	6627	141	3	3.86865	0.0823117	0.00175131
281	https://www.youtube.com/watch?v=kfKPTyDyoIU	00:10:32	104	1030	40	3	9.90385	0.384615	0.0288462
282	https://www.youtube.com/watch?v=kHLspuHXvK8	00:11:39	3870	202805	3400	110	52.4044	0.878553	0.0284238
283	https://www.youtube.com/watch?v=ki74WPJAepg	00:15:26	2357	369719	9900	134	156.86	4.20025	0.0568519
284	https://www.youtube.com/watch?v=Kiq017Rg0_c	00:48:38	473	22148	474	20	46.8245	1.00211	0.0422833
285	https://www.youtube.com/watch?v=KLgLaI4EU2k	00:24:35	1125	91478	2600	158	81.3138	2.31111	0.140444
286	https://www.youtube.com/watch?v=kmfc-pT1O88	00:08:52	2291	83034	1900	55	36.2436	0.829332	0.024007
287	https://www.youtube.com/watch?v=kmyR1cYxRL4	00:09:55	3363	279109	6200	169	82.9941	1.84359	0.0502528
288	https://www.youtube.com/watch?v=KnMj64z6B3s	00:11:39	471	166424	3200	70	353.342	6.79406	0.14862
289	https://www.youtube.com/watch?v=KP94bk7GPw0	00:33:17	776	7886	206	2	10.1624	0.265464	0.00257732
290	https://www.youtube.com/watch?v=KQrqo20Rddc	00:08:54	3383	6200	32	0	1.83269	0.00945906	0
291	https://www.youtube.com/watch?v=kSiFdzITPI0	00:13:18	4980	9579	41	0	1.92349	0.00823293	0
292	https://www.youtube.com/watch?v=KTTeD2AMiPA	00:03:47	1641	148991	3100	98	90.7928	1.88909	0.0597197
293	https://www.youtube.com/watch?v=ku7xgGeSW2w	00:06:06	4034	33761	504	42	8.36911	0.124938	0.0104115
294	https://www.youtube.com/watch?v=KW8Uo8jsiGY	00:16:07	3690	279335	2800	121	75.7005	0.758808	0.0327913
295	https://www.youtube.com/watch?v=kXKkk46gF1A	00:35:41	3949	41137	284	11	10.4171	0.0719169	0.00278552
296	https://www.youtube.com/watch?v=L-osEc07vMs	00:09:50	2444	2985784	36000	1299	1221.68	14.73	0.531506
297	https://www.youtube.com/watch?v=l1-Yp4WrbSs	00:10:17	1372	630	9	0	0.459184	0.00655977	0
298	https://www.youtube.com/watch?v=l36KartkG0k	00:08:25	4755	7348	0	0	1.54532	0	0
299	https://www.youtube.com/watch?v=l8IVql21c7U	00:02:49	665	7906	95	4	11.8887	0.142857	0.00601504
300	https://www.youtube.com/watch?v=lBKZeOqmKpY	00:12:51	2849	9159	148	9	3.21481	0.0519481	0.003159
301	https://www.youtube.com/watch?v=LEDKdbbwinM	00:12:47	555	931	13	2	1.67748	0.0234234	0.0036036
302	https://www.youtube.com/watch?v=leMbiVQlhEo	00:20:39	2838	320054	11000	449	112.774	3.87597	0.15821
303	https://www.youtube.com/watch?v=Lf4irlyN1eE	00:18:18	1183	246334	8100	228	208.228	6.847	0.19273
304	https://www.youtube.com/watch?v=LfNwX7mXzfM	00:16:46	2096	229670	6400	244	109.575	3.05344	0.116412
305	https://www.youtube.com/watch?v=lijQ3a8yUYQ	00:00:52	6532	750230	1400	92	114.855	0.214329	0.0140845
306	https://www.youtube.com/watch?v=liQreVWRvSA	00:50:44	4964	9421	27	2	1.89786	0.00543916	0.000402901
307	https://www.youtube.com/watch?v=lIxSUEa1NNg	00:03:43	1197	5266	158	16	4.39933	0.131997	0.0133668
308	https://www.youtube.com/watch?v=lKNpKKt7QTE	00:07:07	1693	5824	107	5	3.44005	0.0632014	0.00295334
309	https://www.youtube.com/watch?v=ll4xZVFgo74	00:11:17	5006	84281	390	46	16.836	0.0779065	0.00918897
310	https://www.youtube.com/watch?v=lLAWuEa0qJQ	00:19:59	1359	83129	1300	44	61.1692	0.956586	0.0323767
311	https://www.youtube.com/watch?v=LoJn1r7up38	00:04:08	2675	199	4	0	0.0743925	0.00149533	0
312	https://www.youtube.com/watch?v=lpHmTl83pQY	00:33:07	2823	314869	12000	392	111.537	4.2508	0.138859
313	https://www.youtube.com/watch?v=LQ46urDySkQ	00:29:29	1022	58211	971	44	56.9579	0.950098	0.0430528
314	https://www.youtube.com/watch?v=LQmTKxI4Wn4	00:07:45	2705	3014077	0	2226	1114.26	0	0.822921
315	https://www.youtube.com/watch?v=Lrs52YoJ6UI	00:12:11	799	13005	241	8	16.2766	0.301627	0.0100125
316	https://www.youtube.com/watch?v=LsRQ5_EmxJA	00:16:52	2058	2131015	48000	1045	1035.48	23.3236	0.507775
317	https://www.youtube.com/watch?v=LUDws4JrIiI	00:47:16	2615	1441761	35000	1225	551.343	13.3843	0.468451
318	https://www.youtube.com/watch?v=lXgZ1yAd7Z4	00:12:36	1877	59620	1200	63	31.7635	0.639318	0.0335642
319	https://www.youtube.com/watch?v=LxyIidj-3Ts	00:13:59	475	73340	1800	73	154.4	3.78947	0.153684
320	https://www.youtube.com/watch?v=m4Sbhc0oLTY	00:03:32	544	13402	230	10	24.636	0.422794	0.0183824
321	https://www.youtube.com/watch?v=m4yASSz3N_s	00:01:43	239	100	0	0	0.41841	0	0
322	https://www.youtube.com/watch?v=m55eQb4TOv8	00:20:16	861	699	4	0	0.811847	0.00464576	0
323	https://www.youtube.com/watch?v=m5iAOg00eB4	00:05:32	3692	634	5	0	0.171723	0.00135428	0
324	https://www.youtube.com/watch?v=M61QT3ZJAQk	00:52:10	1344	1452	33	16	1.08036	0.0245536	0.0119048
325	https://www.youtube.com/watch?v=mBM3fkATNrM	00:14:06	1847	134	1	0	0.0725501	0.000541419	0
326	https://www.youtube.com/watch?v=MeQouJ6-UNM	01:08:09	1216	64450	1200	47	53.0016	0.986842	0.0386513
327	https://www.youtube.com/watch?v=mfgCcFXUZRk	00:17:16	5564	2613928	14000	1034	469.793	2.51618	0.185838
328	https://www.youtube.com/watch?v=mG7qzDcNtCU	00:12:16	1856	26695	542	46	14.3831	0.292026	0.0247845
329	https://www.youtube.com/watch?v=Mk3G1CTK-4A	00:32:12	945	48697	1000	42	51.5312	1.0582	0.0444444
330	https://www.youtube.com/watch?v=mlWutxtC-7o	00:01:16	3714	187	1	0	0.05035	0.000269251	0
331	https://www.youtube.com/watch?v=MoXtZNRPxe4	00:08:52	1810	1947	37	1	1.07569	0.020442	0.000552486
332	https://www.youtube.com/watch?v=Msn9eOa2i8I	00:43:29	713	182138	7600	211	255.453	10.6592	0.295933
333	https://www.youtube.com/watch?v=mtjg0KHNk8E	00:03:22	1438	12157	173	8	8.4541	0.120306	0.00556328
334	https://www.youtube.com/watch?v=mZAD5o_pZdk	00:06:24	1396	26014	433	22	18.6347	0.310172	0.0157593
335	https://www.youtube.com/watch?v=N0qZ-AoZrNQ	00:10:35	4547	31557	248	26	6.94018	0.0545415	0.00571806
336	https://www.youtube.com/watch?v=N8lFrHo0FkM	00:17:35	3822	100344	1200	85	26.2543	0.313972	0.0222397
337	https://www.youtube.com/watch?v=nEMMKzYQf9A	00:06:16	2500	426672	9000	114	170.669	3.6	0.0456
338	https://www.youtube.com/watch?v=NfMZLk-8r34	00:19:47	4175	79377	622	53	19.0125	0.148982	0.0126946
339	https://www.youtube.com/watch?v=NfoL1FFapOs	00:05:39	46	1731	129	13	37.6304	2.80435	0.282609
340	https://www.youtube.com/watch?v=ng8823q42JE	00:14:51	2225	581648	14000	287	261.415	6.29213	0.128989
341	https://www.youtube.com/watch?v=nH1riGqnDRQ	00:00:22	498	11692	471	21	23.4779	0.945783	0.0421687
342	https://www.youtube.com/watch?v=nkTDi2WIm4w	00:05:34	3512	273991	2700	74	78.0157	0.768793	0.0210706
343	https://www.youtube.com/watch?v=nmoLoiFakxY	00:04:28	1574	127461	3300	98	80.979	2.09657	0.0622618
344	https://www.youtube.com/watch?v=nMWmmJLEI9I	00:08:47	3512	205843	1900	57	58.6113	0.541002	0.0162301
345	https://www.youtube.com/watch?v=no36EgNHg6s	00:07:41	1961	162309	3000	63	82.7685	1.52983	0.0321265
346	https://www.youtube.com/watch?v=Ntb3tltvmF8	00:07:21	232	1097	21	1	4.72845	0.0905172	0.00431035
347	https://www.youtube.com/watch?v=nVSsu1J6b78	01:00:39	1575	1624	48	6	1.03111	0.0304762	0.00380952
348	https://www.youtube.com/watch?v=NWdlBEMMp0g	01:15:11	1456	6698	106	8	4.60027	0.0728022	0.00549451
349	https://www.youtube.com/watch?v=nyDJcwrKPes	00:10:36	446	3125	62	4	7.00673	0.139013	0.00896861
350	https://www.youtube.com/watch?v=nzrkcqNRVZA	00:00:16	682	4477	79	1	6.56452	0.115836	0.00146628
351	https://www.youtube.com/watch?v=o1tkt3U-u7Y	00:05:10	5468	22047	30	5	4.032	0.00548647	0.000914411
352	https://www.youtube.com/watch?v=O7aH0K2VBYA	00:06:11	186	57	0	0	0.306452	0	0
353	https://www.youtube.com/watch?v=o9ucHIvoH7o	00:22:18	4291	80625	976	66	18.7893	0.227453	0.015381
354	https://www.youtube.com/watch?v=oa6rvUJlg7o	00:13:12	2537	3009240	60000	899	1186.14	23.65	0.354356
355	https://www.youtube.com/watch?v=oBQSSC-63Bw	00:00:11	536	156	4	0	0.291045	0.00746269	0
356	https://www.youtube.com/watch?v=Od_trSku_fo	00:00:17	130	236	24	3	1.81538	0.184615	0.0230769
357	https://www.youtube.com/watch?v=OEvYcTIgn2Q	00:47:42	1393	671	10	1	0.481694	0.00717875	0.000717875
358	https://www.youtube.com/watch?v=oIrnecBfHzg	00:06:28	3690	395116	3300	71	107.078	0.894309	0.0192412
359	https://www.youtube.com/watch?v=opJVRHpYdak	00:20:03	1343	3070	80	6	2.28593	0.0595681	0.00446761
360	https://www.youtube.com/watch?v=oqAqsmJ0pPY	00:06:11	413	126	0	0	0.305085	0	0
361	https://www.youtube.com/watch?v=Or1f2K4SYcw	00:08:02	1809	649	8	1	0.358762	0.00442233	0.000552792
362	https://www.youtube.com/watch?v=oRRAbviDUCA	00:02:42	634	23039	0	17	36.3391	0	0.0268139
363	https://www.youtube.com/watch?v=OSVTVKirWaQ	00:05:26	1512	95032	1900	71	62.8519	1.25661	0.0469577
364	https://www.youtube.com/watch?v=oxX2fq2DBBo	00:03:08	2494	251818	3200	29	100.97	1.28308	0.0116279
365	https://www.youtube.com/watch?v=p86lKKDHtAU	00:03:57	1282	245	5	2	0.191108	0.00390016	0.00156006
366	https://www.youtube.com/watch?v=Pc4t2KY6iM8	00:41:14	4491	23397	184	17	5.20975	0.0409708	0.00378535
367	https://www.youtube.com/watch?v=PCgdYtYVQec	00:47:48	1128	3182	80	4	2.82092	0.070922	0.0035461
368	https://www.youtube.com/watch?v=PFf-IxHDjww	00:09:31	1452	333	4	0	0.229339	0.00275482	0
369	https://www.youtube.com/watch?v=PftKbYp5XoI	00:04:01	1843	1827	21	2	0.991319	0.0113945	0.00108519
370	https://www.youtube.com/watch?v=pG2EJ3wMJD0	00:10:26	2234	19891	501	0	8.90376	0.224261	0
371	https://www.youtube.com/watch?v=piXHivrTT-E	00:06:52	2490	188790	4800	199	75.8193	1.92771	0.0799197
372	https://www.youtube.com/watch?v=Pl7nzXaVqak	00:07:22	3959	455762	3100	59	115.12	0.783026	0.0149028
373	https://www.youtube.com/watch?v=PNyvtcu5-EU	00:16:07	3148	219731	2200	90	69.8002	0.698856	0.0285896
374	https://www.youtube.com/watch?v=PpQwZCvihWY	00:39:43	1419	6118	64	2	4.31149	0.0451022	0.00140944
375	https://www.youtube.com/watch?v=pRmOYAi1hvo	00:04:16	3719	11224	0	3	3.01802	0	0.000806668
376	https://www.youtube.com/watch?v=Pu2tBLOQnYA	00:12:00	1355	25875	414	18	19.0959	0.305535	0.0132841
377	https://www.youtube.com/watch?v=pv4JmYpE0AM	00:43:39	1439	512	5	0	0.355803	0.00347463	0
378	https://www.youtube.com/watch?v=PwmZH7B3WC0	00:25:00	1273	52291	1000	57	41.077	0.785546	0.0447761
379	https://www.youtube.com/watch?v=Q_iNzHmnmso	00:05:05	2521	5740	159	2	2.27687	0.0630702	0.000793336
380	https://www.youtube.com/watch?v=q20y-im6yz8	00:12:44	1443	11605	99	3	8.04227	0.0686071	0.002079
381	https://www.youtube.com/watch?v=Q2w_gRwmQM8	00:07:21	3510	42378	419	13	12.0735	0.119373	0.0037037
382	https://www.youtube.com/watch?v=Q7dxi4ob2O4	00:02:28	4927	152705	819	36	30.9935	0.166227	0.00730668
383	https://www.youtube.com/watch?v=Q7TESAewi5c	00:14:43	3556	139297	1900	109	39.1724	0.534308	0.0306524
384	https://www.youtube.com/watch?v=Q8gQFPeLvfQ	00:01:03	1016	356	5	0	0.350394	0.00492126	0
385	https://www.youtube.com/watch?v=Qa8APWjVs7k	00:08:07	1434	900	19	7	0.627615	0.0132497	0.00488145
386	https://www.youtube.com/watch?v=QfG_9Zbg-Gs	00:43:26	2955	1080	20	2	0.365482	0.00676819	0.000676819
387	https://www.youtube.com/watch?v=qgVFkRn8f10	00:05:47	3112	5629707	60000	2101	1809.03	19.2802	0.675129
388	https://www.youtube.com/watch?v=QLbKanLz8jI	00:09:46	553	98	3	0	0.177215	0.00542496	0
389	https://www.youtube.com/watch?v=qMs5IgyRZC4	01:14:45	767	1165	38	1	1.5189	0.0495437	0.00130378
390	https://www.youtube.com/watch?v=QMUB9hAR5Ss	00:00:43	976	691	4	2	0.707992	0.00409836	0.00204918
391	https://www.youtube.com/watch?v=qN-Q4vuM2Ao	00:06:23	3300	3295	60	12	0.998485	0.0181818	0.00363636
392	https://www.youtube.com/watch?v=qNWZCIoldWA	00:01:04	3690	88472	562	7	23.9762	0.152304	0.00189702
393	https://www.youtube.com/watch?v=QVCjdNxJreE	00:09:20	2543	5074578	54000	1286	1995.51	21.2348	0.505702
394	https://www.youtube.com/watch?v=qVd2H3VtjAA	00:16:23	2058	402884	8400	180	195.765	4.08163	0.0874636
395	https://www.youtube.com/watch?v=QXwWG_hukn4	00:02:48	834	12282	300	22	14.7266	0.359712	0.0263789
396	https://www.youtube.com/watch?v=qzplq_cvFZI	00:12:16	1548	1962	73	3	1.26744	0.0471576	0.00193798
397	https://www.youtube.com/watch?v=qZVIuFWNlHw	00:00:45	477	84	8	0	0.176101	0.0167715	0
398	https://www.youtube.com/watch?v=RdDCGYYnFFU	00:00:10	97	3	6	0	0.0309278	0.0618557	0
399	https://www.youtube.com/watch?v=RJ5NI7tEzio	00:05:35	3608	99032	1000	67	27.4479	0.277162	0.0185698
400	https://www.youtube.com/watch?v=rkD-ijP6K0c	00:24:47	2599	212	11	1	0.0815698	0.0042324	0.000384763
401	https://www.youtube.com/watch?v=RlF-HJb-oU4	00:07:13	1656	872	19	1	0.52657	0.0114734	0.000603865
402	https://www.youtube.com/watch?v=RoCHBhZ5X9I	00:26:19	719	18563	400	18	25.8178	0.556328	0.0250348
403	https://www.youtube.com/watch?v=rT6JP1QGIzA	00:15:27	3184	45014	654	78	14.1376	0.205402	0.0244975
404	https://www.youtube.com/watch?v=rtEHTiCRnW4	00:15:50	1328	4602	94	5	3.46536	0.0707831	0.00376506
405	https://www.youtube.com/watch?v=RTRZNK9Aahc	00:21:22	4183	122636	1000	101	29.3177	0.239063	0.0241453
406	https://www.youtube.com/watch?v=rTUPdtrJvvc	00:00:04	2158	15427	347	6	7.14875	0.160797	0.00278035
407	https://www.youtube.com/watch?v=RV6gtvvxV1c	00:09:49	2876	5092	90	5	1.77051	0.0312935	0.00173853
408	https://www.youtube.com/watch?v=S-o9LLVgztI	00:07:03	1102	4125	50	0	3.74319	0.0453721	0
409	https://www.youtube.com/watch?v=s1yT8BAme9I	00:07:51	4169	162039	1500	0	38.8676	0.359799	0
410	https://www.youtube.com/watch?v=s2tT3aRDZdw	00:02:28	1452	9709	69	10	6.68664	0.0475207	0.00688705
411	https://www.youtube.com/watch?v=S94_WmtNsWQ	00:05:52	1640	7752	109	5	4.72683	0.0664634	0.00304878
412	https://www.youtube.com/watch?v=SEgcGfaHIO4	00:39:50	2307	13859	254	9	6.00737	0.1101	0.00390117
413	https://www.youtube.com/watch?v=SHDudPgD2ig	00:03:05	1401	3167	70	4	2.26053	0.0499643	0.0028551
414	https://www.youtube.com/watch?v=shQIXRfkEVs	00:02:27	1171	340	2	0	0.29035	0.00170794	0
415	https://www.youtube.com/watch?v=SJtQERWuE74	00:21:00	1781	213	6	0	0.119596	0.00336889	0
416	https://www.youtube.com/watch?v=SKMu5f4cB80	00:01:00	299	3247	277	4	10.8595	0.926421	0.0133779
417	https://www.youtube.com/watch?v=skPOXcVvS5c	00:11:11	394	317343	5000	35	805.439	12.6904	0.0888325
418	https://www.youtube.com/watch?v=sPiI6l8MCcw	00:01:18	1838	196	1	0	0.106638	0.00054407	0
419	https://www.youtube.com/watch?v=sQYyWy_2eJQ	00:05:05	207	9490	239	14	45.8454	1.15459	0.0676328
420	https://www.youtube.com/watch?v=SxliTx1pYDI	00:01:29	2696	4562	44	5	1.69214	0.0163205	0.0018546
421	https://www.youtube.com/watch?v=SYedMoYqEhM	00:02:05	1266	3123	51	0	2.46682	0.0402844	0
422	https://www.youtube.com/watch?v=T27HJvo-bRs	00:03:07	3240	32950	434	7	10.1698	0.133951	0.00216049
423	https://www.youtube.com/watch?v=T5U27FGNY60	00:02:25	518	101	2	0	0.194981	0.003861	0
424	https://www.youtube.com/watch?v=T71Z_aM9PF8	00:01:00	1110	6189	299	6	5.57568	0.269369	0.00540541
425	https://www.youtube.com/watch?v=T9ZRbj2lps8	00:26:13	1098	44121	843	58	40.1831	0.76776	0.0528233
426	https://www.youtube.com/watch?v=tCGUsiXIYhw	00:16:33	1962	253861	4700	89	129.389	2.39551	0.0453619
427	https://www.youtube.com/watch?v=tdKK0dpd4EY	00:04:44	2153	1879	40	2	0.872736	0.0185787	0.000928936
428	https://www.youtube.com/watch?v=TdR5ps6p1BU	00:09:04	1764	120119	3000	117	68.0947	1.70068	0.0663265
429	https://www.youtube.com/watch?v=tGCUpgGVSd8	00:07:56	948	252	7	0	0.265823	0.00738397	0
430	https://www.youtube.com/watch?v=TI3D-x2P7Cg	00:02:59	5452	9960	39	0	1.82685	0.00715334	0
431	https://www.youtube.com/watch?v=TnQGcKpahfM	00:28:12	720	298193	7900	274	414.157	10.9722	0.380556
432	https://www.youtube.com/watch?v=tO-W8mvBa78	00:01:15	2897	289961	4300	95	100.09	1.48429	0.0327925
433	https://www.youtube.com/watch?v=ttDFyHLl6f8	00:14:50	2162	22969	423	6	10.624	0.195652	0.00277521
434	https://www.youtube.com/watch?v=tyg4J9qHp70	00:04:30	877	646	7	0	0.736602	0.00798176	0
435	https://www.youtube.com/watch?v=Tz7e9aJ9hqc	00:55:24	1253	17848	238	2	14.2442	0.189944	0.00159617
436	https://www.youtube.com/watch?v=u1XSHNOFcXM	00:12:04	1079	2657	24	0	2.46247	0.0222428	0
437	https://www.youtube.com/watch?v=u89dh47Zvt8	00:01:21	293	40	5	0	0.136519	0.0170648	0
438	https://www.youtube.com/watch?v=U8wrPm3y-Ag	00:12:08	3090	46520	597	10	15.055	0.193204	0.00323625
439	https://www.youtube.com/watch?v=UCyZSGk91DU	00:06:29	3593	13812	149	3	3.84414	0.0414695	0.000834957
440	https://www.youtube.com/watch?v=uGoGi9hjazg	01:12:37	1451	4389	62	3	3.02481	0.0427292	0.00206754
441	https://www.youtube.com/watch?v=UQfAKnXdBwg	00:10:02	2058	397816	6200	110	193.302	3.01263	0.05345
442	https://www.youtube.com/watch?v=UR2-A9oeSFU	00:07:29	518	163	7	1	0.314672	0.0135135	0.0019305
443	https://www.youtube.com/watch?v=URUJD5NEXC8	00:07:22	3641	31579359	521000	12339	8673.27	143.093	3.3889
444	https://www.youtube.com/watch?v=UVeoXYJlBtI	00:01:20	3375	636135	4700	90	188.484	1.39259	0.0266667
445	https://www.youtube.com/watch?v=uVLzuej65UE	00:04:35	302	437	11	2	1.44702	0.0364238	0.00662252
446	https://www.youtube.com/watch?v=UvxhZPVIV6M	00:07:24	3922	33446	234	2	8.52779	0.0596634	0.000509944
447	https://www.youtube.com/watch?v=UyTto4Aegss	00:29:22	2838	840009	15000	367	295.986	5.28541	0.129316
448	https://www.youtube.com/watch?v=V-R9LpaKoAA	00:06:10	3180	2760	66	9	0.867925	0.0207547	0.00283019
449	https://www.youtube.com/watch?v=v0xotA2DIro	00:15:24	1314	265	4	0	0.201674	0.00304414	0
450	https://www.youtube.com/watch?v=V2pStHenOJo	00:41:37	798	717	32	3	0.898496	0.0401003	0.0037594
451	https://www.youtube.com/watch?v=v41GrOg0BPk	00:00:32	500	198	11	0	0.396	0.022	0
452	https://www.youtube.com/watch?v=VCUbtqw1h84	00:01:32	3930	13910	58	1	3.53944	0.0147583	0.000254453
453	https://www.youtube.com/watch?v=vEJd4Ez2wTc	00:09:30	1551	7241	90	4	4.6686	0.0580271	0.00257898
454	https://www.youtube.com/watch?v=VER6xW_r1vc	00:06:01	3851	980985	15000	907	254.735	3.89509	0.235523
455	https://www.youtube.com/watch?v=vhCF-dN6WYQ	00:12:15	1822	323517	10000	215	177.561	5.48847	0.118002
456	https://www.youtube.com/watch?v=Vk4AWH5gPuE	00:48:43	1724	3284	86	0	1.90487	0.049884	0
457	https://www.youtube.com/watch?v=VklikEH9RS4	00:00:42	129	32	4	0	0.248062	0.0310078	0
458	https://www.youtube.com/watch?v=vlbXO3Va5A0	00:13:20	3678	44488	810	53	12.0957	0.220228	0.01441
459	https://www.youtube.com/watch?v=VLJF8Pf8spw	00:03:28	2986	268025	3800	32	89.7605	1.27261	0.0107167
460	https://www.youtube.com/watch?v=vlr20rBsPTs	00:20:22	844	8877	177	42	10.5178	0.209716	0.049763
461	https://www.youtube.com/watch?v=VOh3pj0RsI0	00:12:43	3291	61140	1400	90	18.5779	0.425403	0.0273473
462	https://www.youtube.com/watch?v=vqADdfBO4NE	00:06:25	107	237	11	0	2.21495	0.102804	0
463	https://www.youtube.com/watch?v=VtDtG58ETLQ	00:13:23	3135	513071	4900	256	163.659	1.563	0.0816587
464	https://www.youtube.com/watch?v=VTLtHbO_L8Q	00:16:05	3579	268807	2500	165	75.1067	0.698519	0.0461023
465	https://www.youtube.com/watch?v=vWB2Mp79XK8	00:04:08	1759	1143	12	0	0.649801	0.00682206	0
466	https://www.youtube.com/watch?v=VwSqM3HImRw	00:08:23	2061	1695	43	3	0.822416	0.0208637	0.0014556
467	https://www.youtube.com/watch?v=VxCdheLvrx4	00:04:58	3093	480676	8600	206	155.408	2.78047	0.066602
468	https://www.youtube.com/watch?v=vZz-KLK-X40	00:04:39	4268	683942	12000	315	160.249	2.81162	0.0738051
469	https://www.youtube.com/watch?v=W1QRckpo7RM	00:04:48	1797	511	2	0	0.284363	0.00111297	0
470	https://www.youtube.com/watch?v=w6GZUhaR3II	00:03:38	1273	66576	0	30	52.2985	0	0.0235664
471	https://www.youtube.com/watch?v=wciy19yOu-U	00:11:16	4037	3347	17	1	0.829081	0.00421105	0.000247709
472	https://www.youtube.com/watch?v=WCn9T-2NXsw	00:07:47	10	101	1	0	10.1	0.1	0
473	https://www.youtube.com/watch?v=wdAXqh0Qz5I	00:08:22	704	6638	127	1	9.42898	0.180398	0.00142045
474	https://www.youtube.com/watch?v=wEzYBG8JKGk	00:17:24	1342	2045	23	0	1.52385	0.0171386	0
475	https://www.youtube.com/watch?v=wGNNtOfuq9I	00:05:01	784	58685	1300	28	74.8533	1.65816	0.0357143
476	https://www.youtube.com/watch?v=whSQHlCreOE	00:08:49	2346	1234	18	0	0.526002	0.00767263	0
477	https://www.youtube.com/watch?v=wLFhjP7zZ1w	00:08:27	1410	20582	385	0	14.5972	0.27305	0
478	https://www.youtube.com/watch?v=wmxudc1z-B0	00:03:09	1543	7958	171	7	5.15749	0.110823	0.00453662
479	https://www.youtube.com/watch?v=wp_yyDEEC3k	00:02:41	4083	267483	1100	40	65.5114	0.26941	0.00979672
480	https://www.youtube.com/watch?v=wX7J2JtxM08	00:10:23	2508	470389	12000	530	187.555	4.78469	0.211324
481	https://www.youtube.com/watch?v=WXkQjBEB0lk	00:00:30	363	11241	375	1	30.9669	1.03306	0.00275482
482	https://www.youtube.com/watch?v=Wz8OwDVvyJ0	00:14:00	284	50958	1100	38	179.43	3.87324	0.133803
483	https://www.youtube.com/watch?v=X_YXTWU2maY	00:04:44	4040	565047	3100	65	139.863	0.767327	0.0160891
484	https://www.youtube.com/watch?v=xbJ0nbzt5Kw	00:03:50	6212	2870984	13000	679	462.167	2.09272	0.109305
485	https://www.youtube.com/watch?v=xgur5OkBFvA	00:06:07	1272	41513	599	23	32.636	0.470912	0.0180818
486	https://www.youtube.com/watch?v=XHT9QxEINSo	00:09:54	3593	90189	1300	47	25.1013	0.361815	0.013081
487	https://www.youtube.com/watch?v=XnksofQN8_s	00:03:24	3226	915464	18000	330	283.777	5.57967	0.102294
488	https://www.youtube.com/watch?v=XnrVo3aJ6NY	00:03:03	2985	14962	86	9	5.0124	0.0288107	0.00301507
489	https://www.youtube.com/watch?v=xQcvBtITGIo	00:10:10	1747	7103	148	4	4.06583	0.0847167	0.00228964
490	https://www.youtube.com/watch?v=XqPqzzRw650	00:21:47	979	684	8	0	0.698672	0.0081716	0
491	https://www.youtube.com/watch?v=xt2sPL1dc_M	00:17:08	1552	105722	2200	32	68.1198	1.41753	0.0206186
492	https://www.youtube.com/watch?v=xWuoZ2W74pY	00:13:38	1284	15025	368	19	11.7017	0.286604	0.0147975
493	https://www.youtube.com/watch?v=xXeqNuJEMXs	00:01:31	245	475	45	6	1.93878	0.183673	0.0244898
494	https://www.youtube.com/watch?v=XZEJ5PNvjkk	00:19:16	2822	962143	29000	874	340.944	10.2764	0.309709
495	https://www.youtube.com/watch?v=XzFG9pJkt8Q	00:13:05	135	637	13	4	4.71852	0.0962963	0.0296296
496	https://www.youtube.com/watch?v=xzswvZ3QbMU	00:13:56	364	5343	97	1	14.6786	0.266484	0.00274725
497	https://www.youtube.com/watch?v=Y09o6t4yCUg	00:04:59	1295	353	8	2	0.272587	0.00617761	0.0015444
498	https://www.youtube.com/watch?v=y3fyL3Zvn3U	00:16:04	1958	218519	3800	94	111.603	1.94076	0.0480082
499	https://www.youtube.com/watch?v=Y3R77pxEHHM	00:00:56	518	73	2	0	0.140927	0.003861	0
500	https://www.youtube.com/watch?v=y4RiWQjL8N0	00:29:11	2403	14499	140	3	6.03371	0.0582605	0.00124844
501	https://www.youtube.com/watch?v=Y4XwIF8CYWU	00:17:21	2103	541	2	0	0.257252	0.000951022	0
502	https://www.youtube.com/watch?v=Y7KEQQXZxwo	00:06:21	478	47731	1300	38	99.8556	2.71967	0.0794979
503	https://www.youtube.com/watch?v=y7ZPAc_pS0I	00:09:00	3135	105367	1500	67	33.6099	0.478469	0.0213716
504	https://www.youtube.com/watch?v=Yb4dQuPLgt8	00:11:49	2356	36761	872	67	15.6031	0.370119	0.028438
505	https://www.youtube.com/watch?v=YbBpG_Eo55I	00:05:01	548	45467	0	25	82.969	0	0.0456204
506	https://www.youtube.com/watch?v=YCmCkU3fD1A	00:00:19	785	11840	302	0	15.0828	0.384713	0
507	https://www.youtube.com/watch?v=YE8jAvnoZFg	00:05:45	589	12039	276	13	20.4397	0.468591	0.0220713
508	https://www.youtube.com/watch?v=YF9YEFBZwjU	00:59:05	854	16538	353	24	19.3653	0.413349	0.028103
509	https://www.youtube.com/watch?v=YG1seFZj33o	00:03:11	2295	13576	271	13	5.91547	0.118083	0.00566449
510	https://www.youtube.com/watch?v=YHrLsJQuNjs	00:02:31	65	4	0	0	0.0615385	0	0
511	https://www.youtube.com/watch?v=yil3EnXtyvI	00:15:33	3851	130003	1500	88	33.7582	0.389509	0.0228512
512	https://www.youtube.com/watch?v=yIrof5hS82A	00:14:55	1284	63	0	0	0.0490654	0	0
513	https://www.youtube.com/watch?v=yk14dOOvwMk	00:04:52	2877	1436170	24000	609	499.19	8.34202	0.211679
514	https://www.youtube.com/watch?v=yKerc04AeSY	00:15:25	1412	764	40	3	0.541076	0.0283286	0.00212465
515	https://www.youtube.com/watch?v=yoMEfvTWsBg	00:02:10	318	270	0	0	0.849057	0	0
516	https://www.youtube.com/watch?v=YPJ0ABNsLuw	00:01:38	5133	26839	110	9	5.22872	0.02143	0.00175336
517	https://www.youtube.com/watch?v=YTv9ItGd050	00:09:17	3503	361856	4600	0	103.299	1.31316	0
518	https://www.youtube.com/watch?v=Z_Px6od4Ia0	01:11:57	2680	294	1	0	0.109701	0.000373134	0
519	https://www.youtube.com/watch?v=Z2F0Dt8e4eg	00:15:59	2838	402647	7300	160	141.877	2.57223	0.0563777
520	https://www.youtube.com/watch?v=z6T1RAiXsgA	00:14:05	3788	57967	537	16	15.3028	0.141763	0.00422387
521	https://www.youtube.com/watch?v=ZBSo_GFN3qI	00:12:48	3959	1373781	14000	377	347.002	3.53625	0.0952261
522	https://www.youtube.com/watch?v=ZCIo4rRnwl0	00:08:09	2907	1256	22	2	0.432061	0.00756794	0.000687994
523	https://www.youtube.com/watch?v=zcV7rAuI9HA	00:00:11	607	186	6	0	0.306425	0.00988468	0
524	https://www.youtube.com/watch?v=zdage-Lp8m4	01:05:51	2753	129861	2400	76	47.1707	0.871776	0.0276062
525	https://www.youtube.com/watch?v=ze0F-B23ezs	00:01:31	318	273	0	0	0.858491	0	0
526	https://www.youtube.com/watch?v=zJNx1DDqIVo	00:04:53	1478	936935	16000	737	633.921	10.8254	0.498647
527	https://www.youtube.com/watch?v=zjXkGAWB1HM	01:39:15	1190	451	8	0	0.378992	0.00672269	0
528	https://www.youtube.com/watch?v=ZmY-LXHvOsI	00:02:38	318	573	0	0	1.80189	0	0
529	https://www.youtube.com/watch?v=ZNPlfan9GaY	00:10:26	3366	606	7	0	0.180036	0.00207962	0
530	https://www.youtube.com/watch?v=ZREcbOMT470	00:08:26	2903	20892	385	37	7.19669	0.132621	0.0127454
531	https://www.youtube.com/watch?v=Zrh4rvq_z4g	00:05:52	1822	145705	4700	83	79.9698	2.57958	0.0455543
532	https://www.youtube.com/watch?v=zrKdz93WlVk	00:06:22	2471	6997475	106000	2112	2831.84	42.8976	0.854715
533	https://www.youtube.com/watch?v=ZYUdDjyNe3o	00:17:48	2463	392610	6000	182	159.403	2.43605	0.0738936
534	https://www.youtube.com/watch?v=ZzXW0bCK3u8	00:12:51	980	12379	268	11	12.6316	0.273469	0.0112245
535	https://www.youtube.com/shorts/_1GWthNkND8	00:00:25	2522	1126	20	0	0.446471	0.00793021	0
536	https://www.youtube.com/shorts/_1UGd1z1ueo	00:00:04	606	9786	273	1	16.1485	0.450495	0.00165017
537	https://www.youtube.com/shorts/_2xGjq-ZRDI	00:00:51	185	703	50	3	3.8	0.27027	0.0162162
538	https://www.youtube.com/shorts/_ap_I8muj7Q	00:01:00	211	98	4	0	0.464455	0.0189573	0
539	https://www.youtube.com/shorts/_jp8K8z2QyY	00:00:27	708	574	6	0	0.810734	0.00847458	0
540	https://www.youtube.com/shorts/_Kqzw3X3_Ic	00:00:36	467	473	38	1	1.01285	0.0813704	0.00214133
541	https://www.youtube.com/shorts/_UMUYJb1fg0	00:00:34	354	48	1	0	0.135593	0.00282486	0
542	https://www.youtube.com/shorts/-6WRDJua19g	00:00:04	783	2235	46	3	2.85441	0.0587484	0.00383142
543	https://www.youtube.com/shorts/-Ezk0h6O7Rs	00:00:22	336	2105	86	2	6.26488	0.255952	0.00595238
544	https://www.youtube.com/shorts/-G1UWcjJbc8	00:00:12	87	77	6	2	0.885057	0.0689655	0.0229885
545	https://www.youtube.com/shorts/-LEd7tjBTa0	00:00:15	888	111	7	0	0.125	0.00788288	0
546	https://www.youtube.com/shorts/07jF9Y_svrE	00:00:55	288	1936	86	0	6.72222	0.298611	0
547	https://www.youtube.com/shorts/0DXK_n9BsVU	00:00:53	56	966	75	0	17.25	1.33929	0
548	https://www.youtube.com/shorts/19FnwANd3dE	00:00:45	178	2749	144	0	15.4438	0.808989	0
549	https://www.youtube.com/shorts/1eWsXpAbLNI	00:00:59	1265	1459	46	3	1.15336	0.0363636	0.00237154
550	https://www.youtube.com/shorts/1JD5L6ArKv4	00:00:11	536	372	10	0	0.69403	0.0186567	0
551	https://www.youtube.com/shorts/1krChdF3D3Y	00:00:49	531	77	5	0	0.145009	0.0094162	0
552	https://www.youtube.com/shorts/1SFrnJKpxbQ	00:00:04	2845	633	8	0	0.222496	0.00281195	0
553	https://www.youtube.com/shorts/1u_Hc99kekA	00:00:45	29	409	6	0	14.1034	0.206897	0
554	https://www.youtube.com/shorts/2GRLpXSR6Tk	00:00:29	521	336	12	1	0.644914	0.0230326	0.00191939
555	https://www.youtube.com/shorts/2HrsS-xw4k8	00:00:58	188	885	42	1	4.70745	0.223404	0.00531915
556	https://www.youtube.com/shorts/2jTvaTzJS0w	00:00:30	157	102	2	0	0.649682	0.0127389	0
557	https://www.youtube.com/shorts/38uoPlrDD0c	00:00:48	1335	195	4	0	0.146067	0.00299626	0
558	https://www.youtube.com/shorts/3f5weM4DqBI	00:00:15	465	23	0	0	0.0494624	0	0
559	https://www.youtube.com/shorts/3F8-9kOu7fc	00:00:52	75	7	4	4	0.0933333	0.0533333	0.0533333
560	https://www.youtube.com/shorts/3KJpQzX8930	00:00:57	344	639	23	1	1.85756	0.0668605	0.00290698
561	https://www.youtube.com/shorts/3M6-9Y6NlWw	00:00:59	357	61	2	0	0.170868	0.00560224	0
562	https://www.youtube.com/shorts/3mNH5dpIiIE	00:00:44	500	13153	892	15	26.306	1.784	0.03
563	https://www.youtube.com/shorts/3qWxmlKndwE	00:00:57	560	235	11	1	0.419643	0.0196429	0.00178571
564	https://www.youtube.com/shorts/3s9iXw1bvko	00:01:14	17	7	0	2	0.411765	0	0.117647
565	https://www.youtube.com/shorts/3sTrfKp1QGE	00:00:13	577	276	10	0	0.478336	0.017331	0
566	https://www.youtube.com/shorts/42pAw7SkTiY	00:00:04	656	17986	423	3	27.4177	0.644817	0.00457317
567	https://www.youtube.com/shorts/4B8JYkIWDI4	00:00:10	644	38063	747	15	59.104	1.15994	0.0232919
568	https://www.youtube.com/shorts/5_n_2tzMWQ8	00:00:08	2950	747	14	1	0.25322	0.00474576	0.000338983
569	https://www.youtube.com/shorts/53mK81Z00xo	00:00:45	109	484	12	0	4.44037	0.110092	0
570	https://www.youtube.com/shorts/5Iv3nzi1wQc	00:01:35	65	68	0	0	1.04615	0	0
571	https://www.youtube.com/shorts/5tmYYDC11nE	00:00:30	1259	1259	68	2	1	0.0540111	0.00158856
572	https://www.youtube.com/shorts/5wPVEUHbYjs	00:00:12	669	39077	1200	15	58.4111	1.79372	0.0224215
573	https://www.youtube.com/shorts/6JXd0Z83fLU	00:00:33	653	5146	151	3	7.88055	0.23124	0.00459418
574	https://www.youtube.com/shorts/6jXVEZJ2d88	00:01:00	1124	2898	122	0	2.57829	0.108541	0
575	https://www.youtube.com/shorts/6LGURgi1loA	00:00:33	206	30	1	1	0.145631	0.00485437	0.00485437
576	https://www.youtube.com/shorts/74QiiU8zpFE	00:00:59	350	2180	109	0	6.22857	0.311429	0
577	https://www.youtube.com/shorts/7GjtJ03fFJw	00:00:45	579	190	5	0	0.328152	0.00863558	0
578	https://www.youtube.com/shorts/7JEZ6x8iyyc	00:00:49	792	252909	15000	1189	319.33	18.9394	1.50126
579	https://www.youtube.com/shorts/7mddKt4JJHE	00:00:15	785	1021	15	0	1.30064	0.0191083	0
580	https://www.youtube.com/shorts/7mWTWPTYUlM	00:00:15	501	190	3	0	0.379242	0.00598802	0
581	https://www.youtube.com/shorts/8DKeIvbdDCg	00:01:16	33	43	3	0	1.30303	0.0909091	0
582	https://www.youtube.com/shorts/8FzRhrncGKI	00:00:56	648	27	0	0	0.0416667	0	0
583	https://www.youtube.com/shorts/8YNYH5-RR9g	00:00:29	232	5	0	0	0.0215517	0	0
584	https://www.youtube.com/shorts/9349RG5nm3Y	00:00:50	94	38	1	0	0.404255	0.0106383	0
585	https://www.youtube.com/shorts/93lVUumyZ8c	00:00:48	769	3700	149	9	4.81144	0.193758	0.0117035
586	https://www.youtube.com/shorts/93MdjNMMgYo	00:00:44	664	44596	1300	8	67.1627	1.95783	0.0120482
587	https://www.youtube.com/shorts/9ddJJJc_ITc	00:00:57	777	20039	837	4	25.7902	1.07722	0.005148
588	https://www.youtube.com/shorts/9q64YpGVi4U	00:00:53	506	2685	65	0	5.30632	0.128458	0
589	https://www.youtube.com/shorts/9XlIt1o5uz8	00:00:36	2543	180	3	0	0.0707825	0.00117971	0
590	https://www.youtube.com/shorts/9yVcQsIo9gQ	00:00:04	5970	22800	44	0	3.8191	0.00737018	0
591	https://www.youtube.com/shorts/A0n6dGUhjpY	00:00:58	213	633	43	0	2.97183	0.201878	0
592	https://www.youtube.com/shorts/a3pP9oDDeks	00:00:39	43	804	47	0	18.6977	1.09302	0
593	https://www.youtube.com/shorts/a9DwdoeWvcY	00:00:28	498	748	22	0	1.50201	0.0441767	0
594	https://www.youtube.com/shorts/aC2Wd_Mo0sw	00:00:43	772	571	17	0	0.739637	0.0220207	0
595	https://www.youtube.com/shorts/aqmWhyoxuU0	00:00:58	1215	238	5	0	0.195885	0.00411523	0
596	https://www.youtube.com/shorts/AvycjRCc3mY	00:00:12	967	132052	3300	13	136.558	3.41262	0.0134436
597	https://www.youtube.com/shorts/axsl3XP-bvU	00:00:30	1176	13766	647	13	11.7058	0.55017	0.0110544
598	https://www.youtube.com/shorts/B_HRWt4k4gE	00:00:59	137	157	10	2	1.14599	0.0729927	0.0145985
599	https://www.youtube.com/shorts/b-PogURdmGU	00:00:40	394	2436	73	1	6.18274	0.185279	0.00253807
600	https://www.youtube.com/shorts/B6Mo2g37wxk	00:00:11	682	778	21	0	1.14076	0.0307918	0
601	https://www.youtube.com/shorts/bfErJetlWbU	00:00:38	501	5200	231	5	10.3792	0.461078	0.00998004
602	https://www.youtube.com/shorts/bO4cvtjC_oo	00:00:39	271	43	0	0	0.158672	0	0
603	https://www.youtube.com/shorts/Bo6dhd5YO_0	00:00:47	198	554	18	0	2.79798	0.0909091	0
604	https://www.youtube.com/shorts/BQMwCAwejmI	00:00:59	758	6051	322	10	7.98285	0.424802	0.0131926
605	https://www.youtube.com/shorts/BUI8Ed3HF64	00:00:52	763	184	5	0	0.241153	0.00655308	0
606	https://www.youtube.com/shorts/bwVxINfXiQM	00:00:48	189	2976	109	4	15.746	0.57672	0.021164
607	https://www.youtube.com/shorts/c6Rmuwmv9kg	00:00:10	511	1454	43	0	2.8454	0.0841487	0
608	https://www.youtube.com/shorts/CEfickLrkUQ	00:00:11	330	242	9	0	0.733333	0.0272727	0
609	https://www.youtube.com/shorts/cntEJm74_yg	00:00:29	33	58	0	0	1.75758	0	0
610	https://www.youtube.com/shorts/COax5rviyS0	00:01:00	572	372	5	0	0.65035	0.00874126	0
611	https://www.youtube.com/shorts/CtOqmF0hJCI	00:00:36	583	226	7	0	0.38765	0.0120069	0
612	https://www.youtube.com/shorts/D_UgybVISkA	00:00:41	1104	304	6	1	0.275362	0.00543478	0.000905797
613	https://www.youtube.com/shorts/D_WjEq2S40k	00:00:58	735	4646	0	1	6.32109	0	0.00136054
614	https://www.youtube.com/shorts/D-FVXUu1-5o	00:00:15	55	29	1	0	0.527273	0.0181818	0
615	https://www.youtube.com/shorts/d-Nh6w2kvs4	00:00:30	143	74	3	0	0.517483	0.020979	0
616	https://www.youtube.com/shorts/d1ZHroEqHwE	00:01:00	688	30478	1300	25	44.2994	1.88953	0.0363372
617	https://www.youtube.com/shorts/d55AjpCjMWg	00:00:04	881	2381	36	0	2.70261	0.0408627	0
618	https://www.youtube.com/shorts/D9t7sIvsiyw	00:00:04	587	690	20	0	1.17547	0.0340715	0
619	https://www.youtube.com/shorts/Dd4yiWTXL-k	00:00:10	530	31	4	0	0.0584906	0.00754717	0
620	https://www.youtube.com/shorts/DEEXboFESpY	00:00:30	526	106	1	0	0.201521	0.00190114	0
621	https://www.youtube.com/shorts/DI73sw6D_1A	00:00:42	514	2669	83	3	5.19261	0.161479	0.00583658
622	https://www.youtube.com/shorts/dI7KODHP5B8	00:00:15	774	23292	546	4	30.093	0.705426	0.00516796
623	https://www.youtube.com/shorts/dIiuqf_Eo_E	00:00:50	678	203	6	0	0.29941	0.00884956	0
624	https://www.youtube.com/shorts/dk4Qb_tH4Lw	00:00:15	681	3466927	161000	1068	5090.94	236.417	1.56828
625	https://www.youtube.com/shorts/dlIxWgvfoPg	00:00:56	770	16813	707	3	21.8351	0.918182	0.0038961
626	https://www.youtube.com/shorts/dLYrTfucr5E	00:00:10	4559	2124	0	0	0.465892	0	0
627	https://www.youtube.com/shorts/DqeYbQs-HD4	00:01:00	698	1758	0	0	2.51862	0	0
628	https://www.youtube.com/shorts/DUL9X7gvCb0	00:00:39	37	260	9	1	7.02703	0.243243	0.027027
629	https://www.youtube.com/shorts/dyQzFnSLd-g	00:01:00	128	4198	0	14	32.7969	0	0.109375
630	https://www.youtube.com/shorts/e3zl6-A74Mw	00:00:50	521	549	4	0	1.05374	0.00767754	0
631	https://www.youtube.com/shorts/EcPGGxzLUWY	00:00:24	852	2515	41	0	2.95188	0.0481221	0
632	https://www.youtube.com/shorts/eGmfCxr3zos	00:00:15	794	2812	0	2	3.54156	0	0.00251889
633	https://www.youtube.com/shorts/emGjGB2RY_g	00:00:07	573	4524	0	0	7.89529	0	0
634	https://www.youtube.com/shorts/EP7W2rURo6Y	00:00:59	526	509	18	0	0.967681	0.0342205	0
635	https://www.youtube.com/shorts/f5viOr0uzJ8	00:01:00	678	9870	579	4	14.5575	0.853982	0.0058997
636	https://www.youtube.com/shorts/fDiFG0KbW3U	00:00:18	285	434	7	0	1.52281	0.0245614	0
637	https://www.youtube.com/shorts/FN2Lt_vh44w	00:00:44	1220	42	0	0	0.0344262	0	0
638	https://www.youtube.com/shorts/fNeF1EsrJJA	00:00:35	211	30	6	0	0.14218	0.028436	0
639	https://www.youtube.com/shorts/fXbl92wG18U	00:00:59	529	673	0	0	1.27221	0	0
640	https://www.youtube.com/shorts/G51Q2cyViG0	00:00:15	669	25759	867	14	38.5037	1.29596	0.0209268
641	https://www.youtube.com/shorts/g7WIapQcr_U	00:00:13	206	1477	46	0	7.1699	0.223301	0
642	https://www.youtube.com/shorts/GAQDcrZ-AOI	00:00:24	1191	23681	767	13	19.8833	0.643997	0.0109152
643	https://www.youtube.com/shorts/gasf5lXyHyc	00:00:28	34	541	7	0	15.9118	0.205882	0
644	https://www.youtube.com/shorts/GdhOm59HzMs	00:00:13	187	59894	2300	6	320.289	12.2995	0.0320856
645	https://www.youtube.com/shorts/GjJKOC1_xIY	00:00:05	78	25	0	0	0.320513	0	0
646	https://www.youtube.com/shorts/GmXwM9UnoV4	00:00:15	732	11474	289	1	15.6749	0.394809	0.00136612
647	https://www.youtube.com/shorts/GS9TVXGayfg	00:00:15	377	852	18	0	2.25995	0.0477454	0
648	https://www.youtube.com/shorts/gUmJHMnQZko	00:00:54	779	15420	832	21	19.7946	1.06804	0.0269576
649	https://www.youtube.com/shorts/gvCqi9bb3Eo	00:00:22	451	1308	27	0	2.90022	0.059867	0
650	https://www.youtube.com/shorts/hAQgFpxIaWo	00:00:10	19	35	0	0	1.84211	0	0
651	https://www.youtube.com/shorts/HBuLpxp_KpM	00:01:00	185	81	7	0	0.437838	0.0378378	0
652	https://www.youtube.com/shorts/hocG77x3eOE	00:00:50	623	1221	30	2	1.95987	0.0481541	0.00321027
653	https://www.youtube.com/shorts/HrsYlqlUKRw	00:00:58	489	5988	143	0	12.2454	0.292434	0
654	https://www.youtube.com/shorts/HVDmNJGFQAU	00:01:14	8	5	0	0	0.625	0	0
655	https://www.youtube.com/shorts/i2eIH9ygCp0	00:00:43	563	192	3	0	0.34103	0.0053286	0
656	https://www.youtube.com/shorts/I3q8SZKxe2I	00:00:59	538	3443	153	8	6.39963	0.284387	0.0148699
657	https://www.youtube.com/shorts/iBhwUmArJY0	00:00:14	385	3341	85	0	8.67792	0.220779	0
658	https://www.youtube.com/shorts/IEWqzEQzpTs	00:00:04	589	748	16	0	1.26995	0.0271647	0
659	https://www.youtube.com/shorts/iik0rf_vvGE	00:00:15	1010	4855	110	2	4.80693	0.108911	0.0019802
660	https://www.youtube.com/shorts/IOM0ezTrVxU	00:00:57	836	55	11	1	0.0657895	0.0131579	0.00119617
661	https://www.youtube.com/shorts/IQ50_V1rpVQ	00:01:00	582	1142	21	1	1.9622	0.0360825	0.00171821
662	https://www.youtube.com/shorts/iqIMmtlpgI8	00:00:41	1185	334	14	0	0.281857	0.0118143	0
663	https://www.youtube.com/shorts/irdEM-bROKs	00:00:42	303	2067	79	3	6.82178	0.260726	0.00990099
664	https://www.youtube.com/shorts/Irq31IOIDGY	00:00:42	716	719	15	0	1.00419	0.0209497	0
665	https://www.youtube.com/shorts/IrSwP1y_RtQ	00:00:51	596	2408	62	0	4.04027	0.104027	0
666	https://www.youtube.com/shorts/Is5Gp4n61Rc	00:00:12	1069	312	7	1	0.291862	0.00654818	0.000935454
667	https://www.youtube.com/shorts/ISMYWmBeNLQ	00:00:20	156	42	0	0	0.269231	0	0
668	https://www.youtube.com/shorts/iti-u7QDkK4	00:00:29	578	2012	70	0	3.48097	0.121107	0
669	https://www.youtube.com/shorts/iwuMI9XtgjM	00:00:21	1178	32457	1500	13	27.5526	1.27334	0.0110357
670	https://www.youtube.com/shorts/IyZz0Pb1JPQ	00:00:23	149	735	28	0	4.93289	0.187919	0
671	https://www.youtube.com/shorts/IZMm30ENJa0	00:01:00	507	119	4	0	0.234714	0.00788955	0
672	https://www.youtube.com/shorts/j9BQ9Fz8CxE	00:00:57	580	574	12	0	0.989655	0.0206897	0
673	https://www.youtube.com/shorts/jEy7wv7U3S4	00:00:32	574	132927	5700	21	231.58	9.93031	0.0365854
674	https://www.youtube.com/shorts/JlXJ5Gbr4K0	00:00:10	2012	6159	162	0	3.06113	0.0805169	0
675	https://www.youtube.com/shorts/jpe2ypZ0mE8	00:00:50	840	332	7	0	0.395238	0.00833333	0
676	https://www.youtube.com/shorts/jZ9rEdZP6sM	00:00:11	534	12644	286	4	23.6779	0.535581	0.00749064
677	https://www.youtube.com/shorts/JZUkqNmt4Dg	00:00:06	721	101392	3000	36	140.627	4.16089	0.0499307
678	https://www.youtube.com/shorts/kByW_YbF1OQ	00:00:12	1102	2145616	53000	272	1947.02	48.0944	0.246824
679	https://www.youtube.com/shorts/KKfuYMJ8O0I	00:00:39	335	933	19	0	2.78507	0.0567164	0
680	https://www.youtube.com/shorts/KLT1Jj9ADuo	00:00:59	669	4088	131	1	6.11061	0.195815	0.00149477
681	https://www.youtube.com/shorts/KNhkKjZiOAg	00:00:32	507	126	1	0	0.248521	0.00197239	0
682	https://www.youtube.com/shorts/knv5bEeF2gs	00:00:10	346	310	5	0	0.895954	0.0144509	0
683	https://www.youtube.com/shorts/KxnUrT6A3m8	00:00:23	697	74	4	0	0.106169	0.00573888	0
684	https://www.youtube.com/shorts/ky4rRRD5HCU	00:00:56	736	240	5	0	0.326087	0.00679348	0
685	https://www.youtube.com/shorts/laeqVy-Ji-Y	00:00:59	197	241	13	0	1.22335	0.0659898	0
686	https://www.youtube.com/shorts/Le2K4hJOYC4	00:00:51	349	46	2	0	0.131805	0.00573066	0
687	https://www.youtube.com/shorts/LIPp8NfPQrA	00:00:18	46	388	16	1	8.43478	0.347826	0.0217391
688	https://www.youtube.com/shorts/LLGdtAI4tio	00:00:12	667	82	0	0	0.122939	0	0
689	https://www.youtube.com/shorts/lV5iMLSkgYo	00:00:27	2480	1389	51	0	0.560081	0.0205645	0
690	https://www.youtube.com/shorts/lwwpLB1EJbM	00:00:05	517	1727	38	0	3.34043	0.073501	0
691	https://www.youtube.com/shorts/m5IimA_PmDU	00:00:39	217	3852	203	0	17.7512	0.935484	0
692	https://www.youtube.com/shorts/MYIsYEQHLq8	00:00:38	579	156	8	0	0.26943	0.0138169	0
693	https://www.youtube.com/shorts/MYRAAd5502w	00:00:15	234	64	2	0	0.273504	0.00854701	0
694	https://www.youtube.com/shorts/n1nD2NgmLKE	00:00:17	588	72982	2800	38	124.119	4.7619	0.0646258
695	https://www.youtube.com/shorts/n6KrCGXgHB4	00:00:55	757	4195	94	0	5.54161	0.124174	0
696	https://www.youtube.com/shorts/N8CEU-gBbfI	00:00:04	584	506	9	0	0.866438	0.015411	0
697	https://www.youtube.com/shorts/NebZ88a3e3M	00:00:32	432	18	0	0	0.0416667	0	0
698	https://www.youtube.com/shorts/nH1riGqnDRQ	00:00:22	498	11692	471	21	23.4779	0.945783	0.0421687
699	https://www.youtube.com/shorts/NkDjiwVcl1A	00:00:29	189	128	4	0	0.677249	0.021164	0
700	https://www.youtube.com/shorts/NpzG83UH_AY	00:00:45	758	166467	10000	81	219.613	13.1926	0.10686
701	https://www.youtube.com/shorts/nVJqlICFAC4	00:00:43	168	228	7	0	1.35714	0.0416667	0
702	https://www.youtube.com/shorts/NzcLwHfaFvw	00:00:55	128	1964	113	0	15.3438	0.882812	0
703	https://www.youtube.com/shorts/nzrkcqNRVZA	00:00:15	682	4477	79	1	6.56452	0.115836	0.00146628
704	https://www.youtube.com/shorts/O8cNi1rwmvw	00:00:15	103	115	8	0	1.1165	0.0776699	0
705	https://www.youtube.com/shorts/oBQSSC-63Bw	00:00:11	536	156	4	0	0.291045	0.00746269	0
706	https://www.youtube.com/shorts/Od_trSku_fo	00:00:16	130	236	24	3	1.81538	0.184615	0.0230769
707	https://www.youtube.com/shorts/oFo6ZBHoKZ8	00:00:04	582	297	4	0	0.510309	0.00687285	0
708	https://www.youtube.com/shorts/OFoCzygnXXQ	00:00:58	586	5730	204	0	9.77816	0.348123	0
709	https://www.youtube.com/shorts/OkmeQWosdUc	00:00:58	161	9180	614	4	57.0186	3.81366	0.0248447
710	https://www.youtube.com/shorts/omLjxgF1joI	00:00:09	715	20484	783	8	28.649	1.0951	0.0111888
711	https://www.youtube.com/shorts/OpLgVnMaN3U	00:00:44	575	5199	193	10	9.04174	0.335652	0.0173913
712	https://www.youtube.com/shorts/Oq5yb09SZ8I	00:01:44	8	2	1	0	0.25	0.125	0
713	https://www.youtube.com/shorts/OuL7fSS5QLc	00:00:32	32	501	31	0	15.6562	0.96875	0
714	https://www.youtube.com/shorts/P-H3qMJR_E8	00:00:15	214	25	2	0	0.116822	0.00934579	0
715	https://www.youtube.com/shorts/P0qr1FMijfc	00:00:16	99	418	16	0	4.22222	0.161616	0
716	https://www.youtube.com/shorts/pCuKQrkfGXQ	00:00:42	56	523	18	0	9.33929	0.321429	0
717	https://www.youtube.com/shorts/pdNil9Z2qdI	00:00:20	625	1399	37	2	2.2384	0.0592	0.0032
718	https://www.youtube.com/shorts/Phxs1sDO53Q	00:00:59	537	5914	236	2	11.013	0.439479	0.0037244
719	https://www.youtube.com/shorts/PjKGrN9p7Xw	00:00:17	645	10971	352	3	17.0093	0.545736	0.00465116
720	https://www.youtube.com/shorts/pJKSpZqN8qw	00:00:59	119	53	1	0	0.445378	0.00840336	0
721	https://www.youtube.com/shorts/pjMu4PaBjGI	00:01:00	582	1015	31	1	1.74399	0.0532646	0.00171821
722	https://www.youtube.com/shorts/PlDX_AdkvMQ	00:00:59	1111	7560	389	18	6.80468	0.350135	0.0162016
723	https://www.youtube.com/shorts/pXslcZnbsY8	00:00:15	740	8731	147	0	11.7986	0.198649	0
724	https://www.youtube.com/shorts/Q0efG4XglUU	00:00:58	246	65	0	0	0.264228	0	0
725	https://www.youtube.com/shorts/Q51jBJ0UxME	00:00:56	1935	611	30	1	0.315762	0.0155039	0.000516796
726	https://www.youtube.com/shorts/qj26QRIN9ho	00:00:25	760	311	7	0	0.409211	0.00921053	0
727	https://www.youtube.com/shorts/QJvPcDxH8v8	00:00:54	219	509	4	0	2.3242	0.0182648	0
728	https://www.youtube.com/shorts/qsgAq3ntjDg	00:00:51	329	31959	2400	22	97.1398	7.29483	0.0668693
729	https://www.youtube.com/shorts/qZa8Rtsyt2g	00:01:00	1008	53983	1900	15	53.5546	1.88492	0.014881
730	https://www.youtube.com/shorts/qZVIuFWNlHw	00:00:45	477	84	8	0	0.176101	0.0167715	0
731	https://www.youtube.com/shorts/r7QVmRWgDw0	00:00:04	191	100	1	0	0.52356	0.0052356	0
732	https://www.youtube.com/shorts/R9-Klz_T1EI	00:00:56	770	33976	781	6	44.1247	1.01429	0.00779221
733	https://www.youtube.com/shorts/Re7_OkPFT3Q	00:00:32	513	5416	163	3	10.5575	0.317739	0.00584795
734	https://www.youtube.com/shorts/rfNLmaz3DYY	00:00:26	1417	4558	130	1	3.21665	0.0917431	0.000705716
735	https://www.youtube.com/shorts/riRSMzEzPaM	00:00:25	24	13	0	0	0.541667	0	0
736	https://www.youtube.com/shorts/RuDfnH8dCAk	00:00:12	17	440	0	0	25.8824	0	0
737	https://www.youtube.com/shorts/RYpQMvp8mxQ	00:00:11	535	440	20	0	0.82243	0.0373832	0
738	https://www.youtube.com/shorts/rzV2AlQBSkU	00:00:16	669	4214	189	4	6.29895	0.282511	0.00597907
739	https://www.youtube.com/shorts/s2dOAoUvrDE	00:01:00	304	556	19	0	1.82895	0.0625	0
740	https://www.youtube.com/shorts/sF6Jjv_qdTI	00:00:29	646	510	13	0	0.789474	0.0201238	0
741	https://www.youtube.com/shorts/SjrdyZBM3lA	00:00:59	948	15406	503	1	16.2511	0.530591	0.00105485
742	https://www.youtube.com/shorts/SKMu5f4cB80	00:00:59	299	3256	277	4	10.8896	0.926421	0.0133779
743	https://www.youtube.com/shorts/SL9ae-As3A8	00:00:15	682	7519	143	5	11.0249	0.209677	0.00733138
744	https://www.youtube.com/shorts/smHTHcWfp4U	00:00:59	585	3502	80	0	5.98632	0.136752	0
745	https://www.youtube.com/shorts/sRPmXB-n7f0	00:01:00	225	44	6	1	0.195556	0.0266667	0.00444444
746	https://www.youtube.com/shorts/su457L29E7I	00:01:00	535	416	15	0	0.77757	0.0280374	0
747	https://www.youtube.com/shorts/SXjLkd5OdjI	00:00:15	452	271	5	0	0.599558	0.0110619	0
748	https://www.youtube.com/shorts/sZ_RJ_VrJvw	00:00:12	495	380	8	0	0.767677	0.0161616	0
749	https://www.youtube.com/shorts/tAoKsi29A2w	00:00:42	162	27	0	0	0.166667	0	0
750	https://www.youtube.com/shorts/TEheOGt2oQg	00:00:20	192	111	4	0	0.578125	0.0208333	0
751	https://www.youtube.com/shorts/Teq6cUW22sw	00:02:12	22	196	7	0	8.90909	0.318182	0
752	https://www.youtube.com/shorts/TJmNuHAeWEY	00:00:55	174	732	17	0	4.2069	0.0977011	0
753	https://www.youtube.com/shorts/Tk9M3Im-kVA	00:00:16	662	11327	278	3	17.1103	0.41994	0.00453172
754	https://www.youtube.com/shorts/TT5oQCzxjdo	00:00:57	357	62	1	0	0.173669	0.00280112	0
755	https://www.youtube.com/shorts/TUN3oVOHcGY	00:00:40	619	72	4	0	0.116317	0.00646204	0
756	https://www.youtube.com/shorts/TYKzx0I4gWk	00:00:38	103	19	1	0	0.184466	0.00970874	0
757	https://www.youtube.com/shorts/U4M54j2WYY0	00:00:53	566	342	0	0	0.60424	0	0
758	https://www.youtube.com/shorts/U8jv-mbb3Ck	00:00:35	1036	23406	702	2	22.5927	0.677606	0.0019305
759	https://www.youtube.com/shorts/u8q3UL1kJo0	00:00:20	558	652	21	0	1.16846	0.0376344	0
760	https://www.youtube.com/shorts/UbVW0MFMkqc	00:00:39	1223	49	3	0	0.0400654	0.00245298	0
761	https://www.youtube.com/shorts/ukFxcT7LG2U	00:00:37	498	681	11	0	1.36747	0.0220884	0
762	https://www.youtube.com/shorts/uLB0B_fy2wQ	00:00:59	566	1339	26	0	2.36572	0.0459364	0
763	https://www.youtube.com/shorts/V3TPCu0-HFk	00:00:25	533	468	0	0	0.878049	0	0
764	https://www.youtube.com/shorts/ViecaJcLSEo	00:00:39	534	70355	1000	0	131.751	1.87266	0
765	https://www.youtube.com/shorts/VmNBGeW_ShI	00:00:56	730	1377	28	0	1.8863	0.0383562	0
766	https://www.youtube.com/shorts/vOI9jCGWGBs	00:00:12	734	1203	31	0	1.63896	0.0422343	0
767	https://www.youtube.com/shorts/vUXIOE-hnJs	00:01:00	1296	33833	1100	16	26.1057	0.848765	0.0123457
768	https://www.youtube.com/shorts/vVSOXwq45d0	00:00:56	416	1856	0	0	4.46154	0	0
769	https://www.youtube.com/shorts/W20UcMKQCyw	00:00:26	468	17343	588	2	37.0577	1.25641	0.0042735
770	https://www.youtube.com/shorts/W3luHgtTIgU	00:00:59	890	460	23	0	0.516854	0.0258427	0
771	https://www.youtube.com/shorts/WBhSjosxvKg	00:00:37	619	110	5	0	0.177706	0.00807754	0
772	https://www.youtube.com/shorts/WbXxCS4eRvM	00:00:15	868	19985	504	2	23.0242	0.580645	0.00230415
773	https://www.youtube.com/shorts/WFKgS3K25D0	00:00:30	197	69	7	0	0.350254	0.035533	0
774	https://www.youtube.com/shorts/WkbfSHUd92M	00:00:04	623	2494	63	0	4.00321	0.101124	0
775	https://www.youtube.com/shorts/wl5BDnouOHE	00:00:07	1188	12370	512	9	10.4125	0.430976	0.00757576
776	https://www.youtube.com/shorts/wokgECxgRvI	00:00:58	753	119987	6300	73	159.345	8.36653	0.0969456
777	https://www.youtube.com/shorts/WRTGjiv7Elw	00:00:45	161	38	2	0	0.236025	0.0124224	0
778	https://www.youtube.com/shorts/wrTsY1qnlQs	00:00:43	575	8286	484	4	14.4104	0.841739	0.00695652
779	https://www.youtube.com/shorts/WXkQjBEB0lk	00:00:29	363	11249	375	1	30.989	1.03306	0.00275482
780	https://www.youtube.com/shorts/wYk0IqNNmeE	00:00:50	117	15	2	0	0.128205	0.017094	0
781	https://www.youtube.com/shorts/wz0UAgOYrgo	00:00:16	285	36	1	0	0.126316	0.00350877	0
782	https://www.youtube.com/shorts/x2j1HhDnY_g	00:00:55	703	572030	26000	108	813.698	36.9844	0.153627
783	https://www.youtube.com/shorts/x4BQ1TCnHp0	00:01:00	65	43	4	0	0.661538	0.0615385	0
784	https://www.youtube.com/shorts/XdR8sAMVfSY	00:01:00	499	8106	264	3	16.2445	0.529058	0.00601202
785	https://www.youtube.com/shorts/XHY6Rif3juQ	00:00:11	735	251	5	0	0.341497	0.00680272	0
786	https://www.youtube.com/shorts/xjHojUazacs	00:00:15	778	1026	38	3	1.31877	0.0488432	0.00385604
787	https://www.youtube.com/shorts/xlAtPkacokg	00:01:00	592	363	6	1	0.613176	0.0101351	0.00168919
788	https://www.youtube.com/shorts/xp5mNDRdcJk	00:01:00	262	120	2	0	0.458015	0.00763359	0
789	https://www.youtube.com/shorts/XsFQVKT2p8s	00:00:30	164	59	1	0	0.359756	0.00609756	0
790	https://www.youtube.com/shorts/y-LVhjH0OyY	00:00:58	762	10386	337	5	13.6299	0.442257	0.00656168
791	https://www.youtube.com/shorts/y4s-yu2hohk	00:00:15	1223	1757877	89000	211	1437.35	72.7719	0.172527
792	https://www.youtube.com/shorts/YCmCkU3fD1A	00:00:19	785	11840	302	0	15.0828	0.384713	0
793	https://www.youtube.com/shorts/YK0APOmurlA	00:00:44	293	1966	89	3	6.7099	0.303754	0.0102389
794	https://www.youtube.com/shorts/YNPlFe9iLQ8	00:00:15	735	682	11	1	0.927891	0.014966	0.00136054
795	https://www.youtube.com/shorts/yObkYw0lbww	00:00:59	268	17	0	0	0.0634328	0	0
796	https://www.youtube.com/shorts/ysk-2Hk7Asc	00:00:49	310	14487	510	4	46.7323	1.64516	0.0129032
797	https://www.youtube.com/shorts/yVW7dDN_mnA	00:00:45	712	7019	239	1	9.85815	0.335674	0.00140449
798	https://www.youtube.com/shorts/Yzex8gCtgpk	00:00:33	485	74	1	0	0.152577	0.00206186	0
799	https://www.youtube.com/shorts/z68ZgK7_kFs	00:00:16	877	6055	0	2	6.90422	0	0.0022805
800	https://www.youtube.com/shorts/ZCSKNx3jD2s	00:00:22	160	327	4	0	2.04375	0.025	0
801	https://www.youtube.com/shorts/zCwKVlu3-9E	00:01:00	593	140	2	0	0.236088	0.00337268	0
802	https://www.youtube.com/shorts/Zet-6pxtTaE	00:00:58	97	54	0	0	0.556701	0	0
803	https://www.youtube.com/shorts/zic53nP9NEw	00:00:15	805	4867	117	1	6.04596	0.145342	0.00124224
804	https://www.youtube.com/shorts/znPHzhcsLx0	00:00:59	155	152	4	0	0.980645	0.0258065	0
805	https://www.youtube.com/shorts/zplHFTeQLjc	00:00:11	303	132	7	0	0.435644	0.0231023	0
806	https://www.youtube.com/shorts/zv2omedqOc0	00:00:59	754	7549	486	0	10.0119	0.644562	0
807	https://www.youtube.com/shorts/ZvDAz5kVFLI	00:00:57	604	126	1	0	0.208609	0.00165563	0
808	https://www.youtube.com/shorts/ZVm6nH6N9O0	00:00:03	582	538	11	0	0.924399	0.0189003	0
809	https://www.youtube.com/shorts/ZwxzBXY1U44	00:00:23	1474	21094	743	28	14.3107	0.504071	0.0189959
810	https://www.youtube.com/shorts/ZY4RLJXaz6M	00:01:00	478	21	0	0	0.0439331	0	0
811	https://www.youtube.com/shorts/ZyAtCvrUbJE	00:01:00	91	904	0	3	9.93407	0	0.032967
812	https://www.youtube.com/shorts/ZYzWlpTZEV0	00:00:32	468	739	28	2	1.57906	0.0598291	0.0042735
813	https://www.youtube.com/shorts/ZzDhBcAZGM4	00:00:51	185	249	17	2	1.34595	0.0918919	0.0108108
814	https://www.youtube.com/shorts/zZZsn6cPs0E	00:00:15	628	2312	27	3	3.68153	0.0429936	0.00477707
815	https://www.tiktok.com/@1minute.biology/video/7198974306225949998?_r=1&u_code=0&preview_pb=0&sharer_language=en&_d=ej63m8gk3fhca1&share_item_id=7198974306225949998&source=h5_m	59	14600	14600	174	5	19.0601	0.227154	0.00652741	44	0.0574412
816	https://www.tiktok.com/@1minute.biology/video/7309214043997408558?_r=1&u_code=0&preview_pb=0&sharer_language=en&_d=ej63lh364cibei&share_item_id=7309214043997408558&source=h5_m	135	1063	1063	12	1	2.26652	0.0255864	0.0021322	4	0.00852878
817	https://www.tiktok.com/@5n1m3/video/7302094926391659809?_r=1&u_code=0&preview_pb=0&sharer_language=en&_d=ej63jm1i1d3ej4&share_item_id=7302094926391659809&source=h5_m	93	4475	4475	19	2	9.17008	0.0389344	0.00409836	26	0.0532787
818	https://www.tiktok.com/@a_biology_teacher/video/6888288391255870725?_r=1&u_code=0&preview_pb=0&sharer_language=en&_d=ej63jm1i1d3ej4&share_item_id=6888288391255870725&source=h5_m	59	21400	21400	302	23	13.35	0.188397	0.0143481	78	0.0486588
819	https://www.tiktok.com/@a_biology_teacher/video/7010103773351693573?_r=1&u_code=0&preview_pb=0&sharer_language=en&_d=ej63ld6fhck3f0&share_item_id=7010103773351693573&source=h5_m	57	12900	12900	70	22	10.1176	0.054902	0.0172549	62	0.0486275
820	https://www.tiktok.com/@a_biology_teacher/video/7020568867546123526?_r=1&u_code=0&preview_pb=0&sharer_language=en&_d=ej63llcdie7e22&share_item_id=7020568867546123526&source=h5_m	57	12500	12500	160	7	10.0321	0.128411	0.00561798	29	0.0232745
821	https://www.tiktok.com/@a_biology_teacher/video/7080486338658651435?_r=1&u_code=0&preview_pb=0&sharer_language=en&_d=ej63m8gk3fhca1&share_item_id=7080486338658651435&source=h5_m	53	6916	6916	50	2	6.37419	0.0460829	0.00184332	19	0.0175115
822	https://www.tiktok.com/@a_biology_teacher/video/7109433016874962222?_r=1&u_code=0&preview_pb=0&sharer_language=en&_d=ej63jm1i1d3ej4&share_item_id=7109433016874962222&source=h5_m	48	10800	10800	72	3	10.7249	0.0714995	0.00297915	10	0.00993049
823	https://www.tiktok.com/@a_biology_teacher/video/7151953212768062762?_r=1&u_code=0&preview_pb=0&sharer_language=en&_d=ej63llcdie7e22&share_item_id=7151953212768062762&source=h5_m	60	10000	10000	144	2	11.2108	0.161435	0.00224215	22	0.0246637
824	https://www.tiktok.com/@a_biology_teacher/video/7151954788467395886?_r=1&u_code=0&preview_pb=0&sharer_language=en&_d=ej63jm1i1d3ej4&share_item_id=7151954788467395886&source=h5_m	110	43600	43600	869	13	48.8789	0.974215	0.014574	226	0.253363
825	https://www.tiktok.com/@a_biology_teacher/video/7151955149051841838?_r=1&u_code=0&preview_pb=0&sharer_language=en&_d=ej63jm1i1d3ej4&share_item_id=7151955149051841838&source=h5_m	53	34300	34300	61	2	38.4529	0.0683857	0.00224215	20	0.0224215
826	https://www.tiktok.com/@a_biology_teacher/video/7156981129768111402?_r=1&u_code=0&preview_pb=0&sharer_language=en&_d=ej63llcdie7e22&share_item_id=7156981129768111402&source=h5_m	22	29200	29200	144	15	33.2196	0.163823	0.0170648	29	0.032992
827	https://www.tiktok.com/@a_biology_teacher/video/7157154287309557035?_r=1&u_code=0&preview_pb=0&sharer_language=en&_d=ej6496mi7a3flg&share_item_id=7157154287309557035&source=h5_m	40	8459	8459	58	2	9.6344	0.0660592	0.0022779	4	0.00455581
828	https://www.tiktok.com/@a_biology_teacher/video/7157157967375191339?_r=1&u_code=0&preview_pb=0&sharer_language=en&_d=ej63ld6fhck3f0&share_item_id=7157157967375191339&source=h5_m	36	6980	6980	97	2	7.94989	0.110478	0.0022779	16	0.0182232
829	https://www.tiktok.com/@a_biology_teacher/video/7159878680016194858?_r=1&u_code=0&preview_pb=0&sharer_language=en&_d=ej63m8gk3fhca1&share_item_id=7159878680016194858&source=h5_m	79	9140	9140	108	7	10.4937	0.123995	0.00803674	37	0.0424799
830	https://www.tiktok.com/@a_biology_teacher/video/7159879284734250286?_r=1&u_code=0&preview_pb=0&sharer_language=en&_d=ej641c2bj11208&share_item_id=7159879284734250286&source=h5_m	78	38200	38200	453	17	43.8576	0.520092	0.0195178	128	0.146958
831	https://www.tiktok.com/@a_biology_teacher/video/7163994158351256874?_r=1&u_code=0&preview_pb=0&sharer_language=en&_d=ej64548kefkejg&share_item_id=7163994158351256874&source=h5_m	89	19300	19300	332	8	22.4419	0.386047	0.00930233	106	0.123256
832	https://www.tiktok.com/@a_biology_teacher/video/7167556192477400366?_r=1&u_code=0&preview_pb=0&sharer_language=en&_d=ej64548kefkejg&share_item_id=7167556192477400366&source=h5_m	179	21100	21100	336	6	24.8235	0.395294	0.00705882	85	0.1
833	https://www.tiktok.com/@a_biology_teacher/video/7168097481488682282?_r=1&u_code=0&preview_pb=0&sharer_language=en&_d=ej63lb0h1gg776&share_item_id=7168097481488682282&source=h5_m	55	98000	98000	153	12	115.43	0.180212	0.0141343	41	0.0482921
834	https://www.tiktok.com/@a_biology_teacher/video/7173328521127890218?_r=1&u_code=0&preview_pb=0&sharer_language=en&_d=ej63lh364cibei&share_item_id=7173328521127890218&source=h5_m	65	170100	170100	292	11	203.713	0.349701	0.0131737	70	0.0838323
835	https://www.tiktok.com/@a_biology_teacher/video/7178087603386780971?_r=1&u_code=0&preview_pb=0&sharer_language=en&_d=ej63lh364cibei&share_item_id=7178087603386780971&source=h5_m	106	7126	7126	84	3	8.6691	0.10219	0.00364964	26	0.0316302
836	https://www.tiktok.com/@a_biology_teacher/video/7201479488801377582?_r=1&u_code=0&preview_pb=0&sharer_language=en&_d=ej646680d58ac5&share_item_id=7201479488801377582&source=h5_m	57	114800	114800	254	8	151.252	0.334651	0.0105402	69	0.0909091
837	https://www.tiktok.com/@a_biology_teacher/video/7209065226619112747?_r=1&u_code=0&preview_pb=0&sharer_language=en&_d=ej640miaa4i70m&share_item_id=7209065226619112747&source=h5_m	55	30100	30100	132	5	40.7307	0.17862	0.0067659	30	0.0405954
838	https://www.tiktok.com/@a_biology_teacher/video/7212292932928326958?_r=1&u_code=0&preview_pb=0&sharer_language=en&_d=ej641c2bj11208&share_item_id=7212292932928326958&source=h5_m	50	76900	76900	106	13	105.342	0.145205	0.0178082	35	0.0479452
839	https://www.tiktok.com/@a_biology_teacher/video/7247529064347553066?_r=1&u_code=0&preview_pb=0&sharer_language=en&_d=ej646680d58ac5&share_item_id=7247529064347553066&source=h5_m	99	18600	18600	38	2	29.2913	0.0598425	0.00314961	13	0.0204724
840	https://www.tiktok.com/@a_biology_teacher/video/7407519838521871647?_r=1&u_code=0&preview_pb=0&sharer_language=en&_d=ej63llcdie7e22&share_item_id=7407519838521871647&source=h5_m	166	96100	96100	163	6	471.078	0.79902	0.0294118	36	0.176471
841	https://www.tiktok.com/@a_biology_teacher/video/7433077114678562091?_r=1&u_code=0&preview_pb=0&sharer_language=en&_d=ej63lb0h1gg776&share_item_id=7433077114678562091&source=h5_m	278	104200	104200	167	52	771.852	1.23704	0.385185	55	0.407407
842	https://www.tiktok.com/@a_biology_teacher/video/7437160464032828718?_r=1&u_code=0&preview_pb=0&sharer_language=en&_d=ej63lh364cibei&share_item_id=7437160464032828718&source=h5_m	201	468300	468300	884	39	3776.61	7.12903	0.314516	356	2.87097
843	https://www.tiktok.com/@a_levelbiology_revise/video/6819269942534262021?_r=1&u_code=0&preview_pb=0&sharer_language=en&_d=ej63jm1i1d3ej4&share_item_id=6819269942534262021&source=h5_m	15	3173	3173	34	3	1.77362	0.019005	0.00167691	12	0.00670766
844	https://www.tiktok.com/@a_levelbiology_revise/video/6825505474096418054?_r=1&u_code=0&preview_pb=0&sharer_language=en&_d=ej63l44mahl74e&share_item_id=6825505474096418054&source=h5_m	12	196900	196900	4334	495	111.117	2.44582	0.279345	2097	1.18341
845	https://www.tiktok.com/@abdoesmcatstuff/video/7472274481973644587?_r=1&u_code=0&preview_pb=0&sharer_language=en&_d=ej647gdgcij1j6&share_item_id=7472274481973644587&source=h5_m	101	1345	1345	23	2	46.3793	0.793103	0.0689655	2	0.0689655
846	https://www.tiktok.com/@acemedics/video/6871260954068323586?_r=1&u_code=0&preview_pb=0&sharer_language=en&_d=ej63jm1i1d3ej4&share_item_id=6871260954068323586&source=h5_m	12	262	262	0	1	0.158884	0	0.000606428	0	0
847	https://www.tiktok.com/@alevelbioandchem/video/7230845292155882778?_r=1&u_code=0&preview_pb=0&sharer_language=en&_d=ej63ld6fhck3f0&share_item_id=7230845292155882778&source=h5_m	18	748	748	7	0	1.1	0.0102941	0	0	0
848	https://www.tiktok.com/@alextrvno/video/6940375448530455810?_r=1&u_code=0&preview_pb=0&sharer_language=en&_d=ej63jm1i1d3ej4&share_item_id=6940375448530455810&source=h5_m	59	4011	4011	28	2	2.74163	0.0191388	0.00136705	11	0.0075188
849	https://www.tiktok.com/@alixinder1/video/7287892588156194053?_r=1&u_code=0&preview_pb=0&sharer_language=en&_d=ej63llcdie7e22&share_item_id=7287892588156194053&source=h5_m	15	11000	11000	13	6	20.9125	0.0247148	0.0114068	6	0.0114068
850	https://www.tiktok.com/@allaccessdietetics/video/7260663768219438382?_r=1&u_code=0&preview_pb=0&sharer_language=en&_d=ej641c2bj11208&share_item_id=7260663768219438382&source=h5_m	55	6288	6288	27	1	10.4975	0.0450751	0.00166945	7	0.0116861
851	https://www.tiktok.com/@allisonvogtfit/video/7378960839988022559?_r=1&u_code=0&preview_pb=0&sharer_language=en&_d=ej63hmkhj2g4k3&share_item_id=7378960839988022559&source=h5_m	88	9485	9485	31	10	33.7544	0.11032	0.0355872	5	0.0177936
852	https://www.tiktok.com/@amoebasistersofficial/video/7094320596250725678?_r=1&u_code=0&preview_pb=0&sharer_language=en&_d=ej63lh364cbhi1&share_item_id=7094320596250725678&source=h5_m	58	19300	19300	236	0	18.416	0.225191	0	112	0.10687
853	https://www.tiktok.com/@amy.suga/video/7283074001272950048?_r=1&u_code=0&preview_pb=0&sharer_language=en&_d=ej63jm1i1d3ej4&share_item_id=7283074001272950048&source=h5_m	16	1016	1016	3	2	1.88497	0.00556586	0.00371057	0	0
854	https://www.tiktok.com/@annbonti_/video/7198553152541723950?_r=1&u_code=0&preview_pb=0&sharer_language=en&_d=ej647gdgcij1j6&share_item_id=7198553152541723950&source=h5_m	11	10200	10200	28	7	13.2986	0.0365059	0.00912647	9	0.011734
855	https://www.tiktok.com/@answerstuition/video/7367026088343588129?_r=1&u_code=0&preview_pb=0&sharer_language=en&_d=ej63l44mahl74e&share_item_id=7367026088343588129&source=h5_m	302	335800	335800	10724	175	1072.84	34.262	0.559105	2318	7.40575
856	https://www.tiktok.com/@apbiopenguins/video/6997909310533602565?_r=1&u_code=0&preview_pb=0&sharer_language=en&_d=ej63jm1i1d3ej4&share_item_id=6997909310533602565&source=h5_m	57	2310	2310	24	9	1.76606	0.0183486	0.00688073	5	0.00382263
857	https://www.tiktok.com/@apbiopenguins/video/7432433759745477918?_r=1&u_code=0&preview_pb=0&sharer_language=en&_d=ej63lh364cibei&share_item_id=7432433759745477918&source=h5_m	6	5707	5707	22	3	41.6569	0.160584	0.0218978	19	0.138686
858	https://www.tiktok.com/@apsciencetutor/video/6952932265970191622?_r=1&u_code=0&preview_pb=0&sharer_language=en&_d=ej6423a9g03d9i&share_item_id=6952932265970191622&source=h5_m	33	33400	33400	277	13	23.373	0.193842	0.00909727	45	0.0314905
859	https://www.tiktok.com/@ari.renee21/video/7469812526138527006?_r=1&u_code=0&preview_pb=0&sharer_language=en&_d=ej63l44mahl74e&share_item_id=7469812526138527006&source=h5_m	23	1195	1195	9	7	33.1944	0.25	0.194444	6	0.166667
860	https://www.tiktok.com/@arkmens_educonsult/video/7474433075930205446?_r=1&u_code=0&preview_pb=0&sharer_language=en&_d=ej646680d51gfb&share_item_id=7474433075930205446&source=h5_m	44	1873	1873	13	1	81.4348	0.565217	0.0434783	5	0.217391
861	https://www.tiktok.com/@biobazaar0/video/7230642420021742894?_r=1&u_code=0&preview_pb=0&sharer_language=en&_d=ej63lb0h1gg776&share_item_id=7230642420021742894&source=h5_m	130	1586	1586	10	1	2.33235	0.0147059	0.00147059	5	0.00735294
862	https://www.tiktok.com/@biocell.development/video/7179019190165179654?_r=1&u_code=0&preview_pb=0&sharer_language=en&_d=ej6496mi7a3flg&share_item_id=7179019190165179654&source=h5_m	42	564	564	0	0	0.688645	0	0	0	0
863	https://www.tiktok.com/@biochem_final_project/video/6904736380698627334?_r=1&u_code=0&preview_pb=0&sharer_language=en&_d=ej63lca7f1d17h&share_item_id=6904736380698627334&source=h5_m	59	436	436	1	1	0.279666	0.000641437	0.000641437	0	0
864	https://www.tiktok.com/@biochemserye/video/7450827524797517072?_r=1&u_code=0&preview_pb=0&sharer_language=en&_d=ej63ld6fhck3f0&share_item_id=7450827524797517072&source=h5_m	1486	81	81	1	0	0.931034	0.0114943	0	1	0.0114942
865	https://www.tiktok.com/@biology.by.kirsty/video/7349166605315656993?_r=1&u_code=0&preview_pb=0&sharer_language=en&_d=ej63hmkhj2g4k3&share_item_id=7349166605315656993&source=h5_m	286	510	510	3	0	1.41274	0.00831025	0	1	0.00277008
866	https://www.tiktok.com/@biologyhelper/video/7269080795032128810?_r=1&u_code=0&preview_pb=0&sharer_language=en&_d=ej63lh364cibei&share_item_id=7269080795032128810&source=h5_m	75	8536	8536	46	2	14.7938	0.0797227	0.0034662	13	0.0225303
867	https://www.tiktok.com/@biologywithchristine1/video/7253049797051993371?_r=1&u_code=0&preview_pb=0&sharer_language=en&_d=ej63jm1i1d3ej4&share_item_id=7253049797051993371&source=h5_m	56	1158	1158	8	0	1.86774	0.0129032	0	2	0.00322581
868	https://www.tiktok.com/@biologywithclaire/video/6892393940549487873?_r=1&u_code=0&preview_pb=0&sharer_language=en&_d=ej6423a9g03d9i&share_item_id=6892393940549487873&source=h5_m	29	95200	95200	1976	0	59.799	1.24121	0	411	0.258166
869	https://www.tiktok.com/@biologywithclaire/video/6928020030588226821?_r=1&u_code=0&preview_pb=0&sharer_language=en&_d=ej641c2bj11208&share_item_id=6928020030588226821&source=h5_m	27	83500	83500	1287	0	55.8155	0.860294	0	149	0.0995989
870	https://www.tiktok.com/@biologywithclaire/video/6935313807988378885?_r=1&u_code=0&preview_pb=0&sharer_language=en&_d=ej6423a9g03d9i&share_item_id=6935313807988378885&source=h5_m	21	44700	44700	173	0	30.2846	0.117209	0	51	0.0345529
871	https://www.tiktok.com/@biologywitholivia/video/7196321545583725830?_r=1&u_code=0&preview_pb=0&sharer_language=en&_d=ej641c2bj11208&share_item_id=7196321545583725830&source=h5_m	24	282000	282000	7172	358	364.812	9.27814	0.463131	858	1.10996
872	https://www.tiktok.com/@biologywitholivia/video/7291670057237728544?_r=1&u_code=0&preview_pb=0&sharer_language=en&_d=ej63lh364cibei&share_item_id=7291670057237728544&source=h5_m	107	34800	34800	757	10	67.4419	1.46705	0.0193798	59	0.114341
873	https://www.tiktok.com/@biologywitholivia/video/7465824331575102752?_r=1&u_code=0&preview_pb=0&sharer_language=en&_d=ej64548kefkejg&share_item_id=7465824331575102752&source=h5_m	96	204800	204800	625	65	4357.45	13.2979	1.38298	132	2.80851
874	https://www.tiktok.com/@bioregen.academy/video/7431285940817071366?_r=1&u_code=0&preview_pb=0&sharer_language=en&_d=ej63lb0h1gg776&share_item_id=7431285940817071366&source=h5_m	60	1263	1263	3	1	9.02143	0.0214286	0.00714286	4	0.0285714
875	https://www.tiktok.com/@biotechvisionary/video/7431598728793902368?_r=1&u_code=0&preview_pb=0&sharer_language=en&_d=ej64548kefkejg&share_item_id=7431598728793902368&source=h5_m	6	75200	75200	702	19	541.007	5.05036	0.136691	1305	9.38849
876	https://www.tiktok.com/@bogobiology/video/6962303122286873861?_r=1&u_code=0&preview_pb=0&sharer_language=en&_d=ej63lb0h1gg776&share_item_id=6962303122286873861&source=h5_m	27	5064	5064	38	3	3.60941	0.0270848	0.00213827	8	0.00570207
877	https://www.tiktok.com/@bogobiology/video/6965854844125056262?_r=1&u_code=0&preview_pb=0&sharer_language=en&_d=ej63lca7f1d17h&share_item_id=6965854844125056262&source=h5_m	59	648	648	4	0	0.464849	0.00286944	0	0	0
878	https://www.tiktok.com/@bogobiology/video/6966001602696187141?_r=1&u_code=0&preview_pb=0&sharer_language=en&_d=ej64548kefkejg&share_item_id=6966001602696187141&source=h5_m	56	10500	10500	108	3	7.53228	0.0774749	0.00215208	29	0.0208034
879	https://www.tiktok.com/@bogobiology/video/6972607032247520518?_r=1&u_code=0&preview_pb=0&sharer_language=en&_d=ej640miaa4i70m&share_item_id=6972607032247520518&source=h5_m	34	2568	2568	12	1	1.86628	0.00872093	0.000726744	2	0.00145349
880	https://www.tiktok.com/@booksmarttutors/video/7027246706056056070?_r=1&u_code=0&preview_pb=0&sharer_language=en&_d=ej63m8gk3fhca1&share_item_id=7027246706056056070&source=h5_m	27	1606	1606	12	1	1.30782	0.00977199	0.000814332	2	0.00162866
881	https://www.tiktok.com/@brightspark.tutoring/video/7346583087846870305?_r=1&u_code=0&preview_pb=0&sharer_language=en&_d=ej63llcdie7e22&share_item_id=7346583087846870305&source=h5_m	13	6305	6305	22	8	17.1332	0.0597826	0.0217391	38	0.103261
882	https://www.tiktok.com/@browncolonizer/video/7229781114804735278?_r=1&u_code=0&preview_pb=0&sharer_language=en&_d=ej64548kefkejg&share_item_id=7229781114804735278&source=h5_m	134	1934	1934	17	17	2.83163	0.0248902	0.0248902	4	0.00585652
883	https://www.tiktok.com/@btosteopathy/video/7125792890005032197?_r=1&u_code=0&preview_pb=0&sharer_language=en&_d=ej6496mi7a3flg&share_item_id=7125792890005032197&source=h5_m	59	139700	139700	959	54	145.067	0.995846	0.0560748	353	0.366563
884	https://www.tiktok.com/@cancerbiology/video/6832139565675924741?_r=1&u_code=0&preview_pb=0&sharer_language=en&_d=ej63l44mahl74e&share_item_id=6832139565675924741&source=h5_m	9	693	693	2	0	0.395097	0.00114025	0	1	0.00057013
885	https://www.tiktok.com/@cellsofnewyorkcity/video/7477530994665377046?_r=1&u_code=0&preview_pb=0&sharer_language=en&_d=ej6496mi7a3flg&share_item_id=7477530994665377046&source=h5_m	10	126	126	0	0	8.4	0	0	0	0
886	https://www.tiktok.com/@cellsworld/video/6985167335225167109?_r=1&u_code=0&preview_pb=0&sharer_language=en&_d=ej63llcdie7e22&share_item_id=6985167335225167109&source=h5_m	29	1284	1284	4	0	0.956781	0.00298063	0	0	0
887	https://www.tiktok.com/@cellular.health.f/video/7378125724366032134?_r=1&u_code=0&preview_pb=0&sharer_language=en&_d=ej642k7h8da518&share_item_id=7378125724366032134&source=h5_m	38	1549	1549	3	3	5.4735	0.0106007	0.0106007	0	0
888	https://www.tiktok.com/@chanaangelique/video/7287818086193974561?_r=1&u_code=0&preview_pb=0&sharer_language=en&_d=ej646l28jbgl78&share_item_id=7287818086193974561&source=h5_m	30	10	10	0	0	0.0190114	0	0	0	0
889	https://www.tiktok.com/@cheggbiology/video/7218202476716084485?_r=1&u_code=0&preview_pb=0&sharer_language=en&_d=ej640miaa4i70m&share_item_id=7218202476716084485&source=h5_m	47	120600	120600	478	7	168.908	0.669468	0.00980392	65	0.0910364
890	https://www.tiktok.com/@cheggchemistry/video/7286485684355943722?_r=1&u_code=0&preview_pb=0&sharer_language=en&_d=ej63jm1i1d3ej4&share_item_id=7286485684355943722&source=h5_m	60	136500	136500	13	1	257.547	0.0245283	0.00188679	8	0.0150943
891	https://www.tiktok.com/@chemcards118/video/7366425135437466922?_r=1&u_code=0&preview_pb=0&sharer_language=en&_d=ej6423a9g03d9i&share_item_id=7366425135437466922&source=h5_m	53	4541	4541	28	3	14.4618	0.089172	0.00955414	9	0.0286624
892	https://www.tiktok.com/@chemedits/video/7330802372807183659?_r=1&u_code=0&preview_pb=0&sharer_language=en&_d=ej64548kefkejg&share_item_id=7330802372807183659&source=h5_m	10	51000	51000	566	49	124.39	1.38049	0.119512	490	1.19512
893	https://www.tiktok.com/@chemedits/video/7446093031687654702?_r=1&u_code=0&preview_pb=0&sharer_language=en&_d=ej64548kefkejg&share_item_id=7446093031687654702&source=h5_m	9	307100	307100	3095	283	3071	30.95	2.83	13000	130
894	https://www.tiktok.com/@chemistrytutorr1/video/7263148907717266721?_r=1&u_code=0&preview_pb=0&sharer_language=en&_d=ej6423a9g03d9i&share_item_id=7263148907717266721&source=h5_m	72	2117	2117	15	2	3.56998	0.0252951	0.00337268	2	0.00337268
895	https://www.tiktok.com/@chemistryuk/video/6917608945540451585?_r=1&u_code=0&preview_pb=0&sharer_language=en&_d=ej646680d51gfb&share_item_id=6917608945540451585&source=h5_m	25	2140	2140	10	1	1.4042	0.00656168	0.000656168	3	0.0019685
896	https://www.tiktok.com/@chemistrywithcoyle/video/7306931133030108459?_r=1&u_code=0&preview_pb=0&sharer_language=en&_d=ej646680d51gfb&share_item_id=7306931133030108459&source=h5_m	66	457	457	2	0	0.962105	0.00421053	0	0	0
897	https://www.tiktok.com/@christiemcnab7/video/7438387565948063022?_r=1&u_code=0&preview_pb=0&sharer_language=en&_d=ej63lh364cibei&share_item_id=7438387565948063022&source=h5_m	61	730	730	1	2	6.03306	0.00826446	0.0165289	2	0.0165289
898	https://www.tiktok.com/@clued.live/video/6937037059567652102?_r=1&u_code=0&preview_pb=0&sharer_language=en&_d=ej63ld6fhck3f0&share_item_id=6937037059567652102&source=h5_m	51	7879	7879	115	1	5.35258	0.078125	0.000679348	8	0.00543478
899	https://www.tiktok.com/@clued.live/video/6953095040566660357?_r=1&u_code=0&preview_pb=0&sharer_language=en&_d=ej647gdgcij1j6&share_item_id=6953095040566660357&source=h5_m	39	5600	5600	74	2	3.92157	0.0518207	0.00140056	14	0.00980392
900	https://www.tiktok.com/@connor69420h/video/7478118953429110062?_r=1&u_code=0&preview_pb=0&sharer_language=en&_d=ej64548kefkejg&share_item_id=7478118953429110062&source=h5_m	12	2600000	2600000	14993	2055	200000	1153.31	158.077	54700	4207.69
901	https://www.tiktok.com/@corpusmedicus/video/7070470066118298926?_r=1&u_code=0&preview_pb=0&sharer_language=en&_d=ej63lh364cibei&share_item_id=7070470066118298926&source=h5_m	170	1064	1064	1	0	0.956835	0.000899281	0	0	0
902	https://www.tiktok.com/@cyticre/video/7108867508341525806?_r=1&u_code=0&preview_pb=0&sharer_language=en&_d=ej63lb0h1gg776&share_item_id=7108867508341525806&source=h5_m	43	853	853	0	0	0.845391	0	0	0	0
903	https://www.tiktok.com/@cytoskeleton.campaign/video/7424989945598725419?_r=1&u_code=0&preview_pb=0&sharer_language=en&_d=ej6496mi7a3flg&share_item_id=7424989945598725419&source=h5_m	15	862	862	0	2	5.49045	0	0.0127389	1	0.00636943
904	https://www.tiktok.com/@cytoskeletonrhs/video/6770000646549622022?_r=1&u_code=0&preview_pb=0&sharer_language=en&_d=ej6496mi7a3flg&share_item_id=6770000646549622022&source=h5_m	9	649	649	2	0	0.337669	0.00104058	0	0	0
905	https://www.tiktok.com/@czechprincess123/video/6823135277704285445?_r=1&u_code=0&preview_pb=0&sharer_language=en&_d=ej63ld6fhck3f0&share_item_id=6823135277704285445&source=h5_m	13	464	464	2	0	0.260821	0.00112423	0	5	0.00281057
906	https://www.tiktok.com/@davidedwardsfpiygw/video/7289624613045439790?_r=1&u_code=0&preview_pb=0&sharer_language=en&_d=ej6496mi7a3flg&share_item_id=7289624613045439790&source=h5_m	118	919	919	3	0	1.76392	0.00575816	0	1	0.00191939
907	https://www.tiktok.com/@deborahedwards288288/video/7289295461318511915?_r=1&u_code=0&preview_pb=0&sharer_language=en&_d=ej646l28jbgl78&share_item_id=7289295461318511915&source=h5_m	30	32	32	0	0	0.0613027	0	0	0	0
908	https://www.tiktok.com/@deeperlook/video/6981820987155238149?_r=1&u_code=0&preview_pb=0&sharer_language=en&_d=ej63llcdie7e22&share_item_id=6981820987155238149&source=h5_m	24	22900	22900	23	7	16.9504	0.0170244	0.00518135	10	0.00740192
909	https://www.tiktok.com/@detroitscienceguy/video/7284280975469710635?_r=1&u_code=0&preview_pb=0&sharer_language=en&_d=ej640miaa4i70m&share_item_id=7284280975469710635&source=h5_m	55	0	0	0	1	0	0	0.00186567	0	0
910	https://www.tiktok.com/@dirtymedicineyoutube/video/7390765655567453471?_r=1&u_code=0&preview_pb=0&sharer_language=en&_d=ej63lb0h1gg776&share_item_id=7390765655567453471&source=h5_m	27	1410	1410	3	0	5.66265	0.0120482	0	5	0.0200803
911	https://www.tiktok.com/@dirtymedicineyoutube/video/7395365934707313950?_r=1&u_code=0&preview_pb=0&sharer_language=en&_d=ej63lb0h1gg776&share_item_id=7395365934707313950&source=h5_m	31	1648	1648	11	0	6.98305	0.0466102	0	1	0.00423729
912	https://www.tiktok.com/@dirtymedicineyoutube/video/7395366048364547359?_r=1&u_code=0&preview_pb=0&sharer_language=en&_d=ej63lb0h1gg776&share_item_id=7395366048364547359&source=h5_m	22	919	919	4	0	3.89407	0.0169492	0	4	0.0169491
913	https://www.tiktok.com/@dirtymedicineyoutube/video/7395366222298205470?_r=1&u_code=0&preview_pb=0&sharer_language=en&_d=ej63lb0h1gg776&share_item_id=7395366222298205470&source=h5_m	37	806	806	2	0	3.41525	0.00847458	0	0	0
914	https://www.tiktok.com/@doctorjaybe_lab/video/7426539400609254664?_r=1&u_code=0&preview_pb=0&sharer_language=en&_d=ej64548kefkejg&share_item_id=7426539400609254664&source=h5_m	19	5768	5768	13	6	37.9474	0.0855263	0.0394737	23	0.151316
915	https://www.tiktok.com/@doodlesinthemembrane/video/6820909173149027590?_r=1&u_code=0&preview_pb=0&sharer_language=en&_d=ej642k7h8da518&share_item_id=6820909173149027590&source=h5_m	16	3985	3985	4	1	2.23249	0.0022409	0.000560224	2	0.00112045
916	https://www.tiktok.com/@doodlesinthemembrane/video/6824979066421103877?_r=1&u_code=0&preview_pb=0&sharer_language=en&_d=ej63jm1i1d3ej4&share_item_id=6824979066421103877&source=h5_m	49	1704	1704	5	0	0.960541	0.00281849	0	0	0
917	https://www.tiktok.com/@dr_mike_todorovic/video/7117473657793940738?_r=1&u_code=0&preview_pb=0&sharer_language=en&_d=ej63hmkhj2g4k3&share_item_id=7117473657793940738&source=h5_m	90	20100	20100	261	9	20.4061	0.264975	0.00913706	55	0.0558376
918	https://www.tiktok.com/@dr_mike_todorovic/video/7141262441865809154?_r=1&u_code=0&preview_pb=0&sharer_language=en&_d=ej647he0i52l78&share_item_id=7141262441865809154&source=h5_m	138	94100	94100	1776	66	102.172	1.92834	0.0716612	274	0.297503
919	https://www.tiktok.com/@dr_mike_todorovic/video/7248431137515752712?_r=1&u_code=0&preview_pb=0&sharer_language=en&_d=ej64548kefkejg&share_item_id=7248431137515752712&source=h5_m	216	6872	6872	67	4	10.8734	0.106013	0.00632911	18	0.028481
920	https://www.tiktok.com/@dr..margherita.ga/video/7472055398455971094?_r=1&u_code=0&preview_pb=0&sharer_language=en&_d=ej640miaa4i70m&share_item_id=7472055398455971094&source=h5_m	8	828	828	0	0	27.6	0	0	0	0
921	https://www.tiktok.com/@dr.ahmaddm/video/7260926407985859845?_r=1&u_code=0&preview_pb=0&sharer_language=en&_d=ej646l28jbgl78&share_item_id=7260926407985859845&source=h5_m	13	6298	6298	57	2	10.5142	0.0951586	0.0033389	20	0.033389
922	https://www.tiktok.com/@dr.karanr/video/6815887499680959750?_r=1&u_code=0&preview_pb=0&sharer_language=en&_d=ej642k7h8da518&share_item_id=6815887499680959750&source=h5_m	26	761200	761200	1883	419	423.359	1.04727	0.233037	236	0.131257
923	https://www.tiktok.com/@dr.karanr/video/6857977795461582086?_r=1&u_code=0&preview_pb=0&sharer_language=en&_d=ej63llcdie7e22&share_item_id=6857977795461582086&source=h5_m	50	238100	238100	404	194	141.306	0.239763	0.115134	158	0.0937686
924	https://www.tiktok.com/@dr.karanr/video/6962553477042113797?_r=1&u_code=0&preview_pb=0&sharer_language=en&_d=ej640miaa4i70m&share_item_id=6962553477042113797&source=h5_m	27	2100000	2100000	7133	6319	1496.79	5.08411	4.50392	7407	5.2794
925	https://www.tiktok.com/@dr.portnoy20/video/7103540331349593386?_r=1&u_code=0&preview_pb=0&sharer_language=en&_d=ej63lh364cbhi1&share_item_id=7103540331349593386&source=h5_m	6	2892	2892	14	3	2.82698	0.0136852	0.00293255	1	0.00097752
926	https://www.tiktok.com/@dr.vince.delaware/video/7189790152376552750?_r=1&u_code=0&preview_pb=0&sharer_language=en&_d=ej63m8gk3fhca1&share_item_id=7189790152376552750&source=h5_m	59	6310	6310	18	1	7.98734	0.0227848	0.00126582	7	0.00886076
927	https://www.tiktok.com/@dr.williamwallace/video/7319251458610695467?_r=1&u_code=0&preview_pb=0&sharer_language=en&_d=ej647he0i52l78&share_item_id=7319251458610695467&source=h5_m	39	566	566	2	4	1.28054	0.00452489	0.00904977	2	0.00452489
928	https://www.tiktok.com/@drbosemean_oma/video/7462108414949215493?_r=1&u_code=0&preview_pb=0&sharer_language=en&_d=ej63hmkhj2g4k3&share_item_id=7462108414949215493&source=h5_m	175	3766	3766	10	44	66.0702	0.175439	0.77193	16	0.280702
929	https://www.tiktok.com/@drdebruinsclassroom/video/7366285939418647840?_r=1&u_code=0&preview_pb=0&sharer_language=en&_d=ej641c2bj11208&share_item_id=7366285939418647840&source=h5_m	63	5730	5730	64	2	18.1905	0.203175	0.00634921	31	0.0984127
930	https://www.tiktok.com/@drkyleexplains/video/7168946930666441989?_r=1&u_code=0&preview_pb=0&sharer_language=en&_d=ej63lh364cibei&share_item_id=7168946930666441989&source=h5_m	89	8069	8069	136	5	9.52656	0.160567	0.00590319	17	0.0200708
931	https://www.tiktok.com/@drlaz_labz/video/6880240755860917506?_r=1&u_code=0&preview_pb=0&sharer_language=en&_d=ej6423a9g03d9i&share_item_id=6880240755860917506&source=h5_m	59	8405	8405	25	0	5.17231	0.0153846	0	40	0.0246154
932	https://www.tiktok.com/@ekgscience/video/7166741752680828161?_r=1&u_code=0&preview_pb=0&sharer_language=en&_d=ej6423a9g03d9i&share_item_id=7166741752680828161&source=h5_m	50	1881	1881	20	0	2.20516	0.0234467	0	4	0.00468933
933	https://www.tiktok.com/@ekgscience/video/7166743828433620225?_r=1&u_code=0&preview_pb=0&sharer_language=en&_d=ej63hmkhj2g4k3&share_item_id=7166743828433620225&source=h5_m	59	19400	19400	182	5	22.7433	0.213365	0.00586167	56	0.0656506
934	https://www.tiktok.com/@ekgscience/video/7170458448558099714?_r=1&u_code=0&preview_pb=0&sharer_language=en&_d=ej642k7h8da518&share_item_id=7170458448558099714&source=h5_m	36	13300	13300	91	0	15.777	0.107948	0	17	0.0201661
935	https://www.tiktok.com/@ekgscience/video/7171939196842626305?_r=1&u_code=0&preview_pb=0&sharer_language=en&_d=ej647he0i52l78&share_item_id=7171939196842626305&source=h5_m	51	15400	15400	191	3	18.3552	0.227652	0.00357568	56	0.0667461
936	https://www.tiktok.com/@elevatehsc/video/7033677861210852610?_r=1&u_code=0&preview_pb=0&sharer_language=en&_d=ej646680d51gfb&share_item_id=7033677861210852610&source=h5_m	15	4881	4881	23	3	4.03055	0.0189926	0.00247729	15	0.0123865
937	https://www.tiktok.com/@elsie.b.science/video/7442488213228375327?_r=1&u_code=0&preview_pb=0&sharer_language=en&_d=ej63m8gk3fhca1&share_item_id=7442488213228375327&source=h5_m	209	9929	9929	9	1	91.0917	0.0825688	0.00917431	1	0.00917431
938	https://www.tiktok.com/@everything.orgo/video/7312172254270410026?_r=1&u_code=0&preview_pb=0&sharer_language=en&_d=ej64548kefkejg&share_item_id=7312172254270410026&source=h5_m	429	29700	29700	448	27	64.4252	0.9718	0.0585683	22	0.0477223
939	https://www.tiktok.com/@feynmaneducation/video/7088016464728296706?_r=1&u_code=0&preview_pb=0&sharer_language=en&_d=ej63jm1i1d3ej4&share_item_id=7088016464728296706&source=h5_m	5	5267	5267	56	7	4.94554	0.0525822	0.00657277	6	0.0056338
940	https://www.tiktok.com/@flashrevisionlab/video/7216594900651904262?_r=1&u_code=0&preview_pb=0&sharer_language=en&_d=ej63lh364cibei&share_item_id=7216594900651904262&source=h5_m	35	8308	8308	115	0	11.571	0.160167	0	8	0.0111421
941	https://www.tiktok.com/@flashrevisionlab/video/7233791445696646427?_r=1&u_code=0&preview_pb=0&sharer_language=en&_d=ej646680d51gfb&share_item_id=7233791445696646427&source=h5_m	63	90300	90300	3258	59	134.375	4.84821	0.0877976	665	0.989583
942	https://www.tiktok.com/@flashrevisionlab/video/7361110485904723233?_r=1&u_code=0&preview_pb=0&sharer_language=en&_d=ej63lh364cibei&share_item_id=7361110485904723233&source=h5_m	104	184100	184100	4189	55	559.574	12.7325	0.167173	1065	3.23708
943	https://www.tiktok.com/@flashrevisionlab/video/7366338399214538016?_r=1&u_code=0&preview_pb=0&sharer_language=en&_d=ej642k7h8da518&share_item_id=7366338399214538016&source=h5_m	82	140200	140200	4176	49	445.079	13.2571	0.155556	1081	3.43175
944	https://www.tiktok.com/@future_explored/video/7107632541682781482?_r=1&u_code=0&preview_pb=0&sharer_language=en&_d=ej63m8gk3fhca1&share_item_id=7107632541682781482&source=h5_m	63	46000	46000	251	98	45.4545	0.248024	0.0968379	76	0.0750988
945	https://www.tiktok.com/@geeking_out_on_stem/video/7434351945063648555?_r=1&u_code=0&preview_pb=0&sharer_language=en&_d=ej6423a9g03d9i&share_item_id=7434351945063648555&source=h5_m	32	1082	1082	4	0	8.25954	0.0305344	0	0	0
946	https://www.tiktok.com/@geniustutoringservices/video/6918706190121782530?_r=1&u_code=0&preview_pb=0&sharer_language=en&_d=ej642k7h8da518&share_item_id=6918706190121782530&source=h5_m	59	14000	14000	272	27	9.20447	0.17883	0.0177515	47	0.0309007
947	https://www.tiktok.com/@greenmeggzandham/video/6918488095126015238?_r=1&u_code=0&preview_pb=0&sharer_language=en&_d=ej64548kefkejg&share_item_id=6918488095126015238&source=h5_m	57	5719	5719	71	9	3.75756	0.0466491	0.00591327	21	0.0137976
948	https://www.tiktok.com/@hatfrog03/video/6917269733733567746?_r=1&u_code=0&preview_pb=0&sharer_language=en&_d=ej6423a9g03d9i&share_item_id=6917269733733567746&source=h5_m	59	1113	1113	5	5	0.729836	0.00327869	0.00327869	1	0.00065574
949	https://www.tiktok.com/@healthy167/video/7261307755338779909?_r=1&u_code=0&preview_pb=0&sharer_language=en&_d=ej647he0i52l78&share_item_id=7261307755338779909&source=h5_m	56	23300	23300	166	13	38.9632	0.277592	0.0217391	33	0.055184
950	https://www.tiktok.com/@heycurlytop/video/6810854539034512645?_r=1&u_code=0&preview_pb=0&sharer_language=en&_d=ej63ld6fhck3f0&share_item_id=6810854539034512645&source=h5_m	11	2887	2887	7	1	1.59327	0.00386314	0.000551876	22	0.0121413
951	https://www.tiktok.com/@heynow_science/video/7175497086790585642?_r=1&u_code=0&preview_pb=0&sharer_language=en&_d=ej64548kefkejg&share_item_id=7175497086790585642&source=h5_m	176	29600	29600	581	9	35.7057	0.700844	0.0108565	85	0.102533
952	https://www.tiktok.com/@heynow_science/video/7176635139936636206?_r=1&u_code=0&preview_pb=0&sharer_language=en&_d=ej646680d58ac5&share_item_id=7176635139936636206&source=h5_m	165	6330	6330	63	2	7.66344	0.0762712	0.00242131	16	0.0193705
953	https://www.tiktok.com/@heynow_science/video/7177407686487706922?_r=1&u_code=0&preview_pb=0&sharer_language=en&_d=ej63lh364cibei&share_item_id=7177407686487706922&source=h5_m	180	4976	4976	38	4	6.03883	0.0461165	0.00485437	10	0.0121359
954	https://www.tiktok.com/@hktutors/video/7204870911055613189?_r=1&u_code=0&preview_pb=0&sharer_language=en&_d=ej63jm1i1d3ej4&share_item_id=7204870911055613189&source=h5_m	20	18200	18200	113	2	24.2667	0.150667	0.00266667	49	0.0653333
955	https://www.tiktok.com/@hrmdemitorax/video/7297358440865762566?_r=1&u_code=0&preview_pb=0&sharer_language=en&_d=ej63l44mahl74e&share_item_id=7297358440865762566&source=h5_m	32	1400000	1400000	5879	976	2794.41	11.7345	1.9481	2226	4.44311
956	https://www.tiktok.com/@illy4show8/video/7437471736582425889?_r=1&u_code=0&preview_pb=0&sharer_language=en&_d=ej6423a9g03d9i&share_item_id=7437471736582425889&source=h5_m	5	358300	358300	2839	180	2913.01	23.0813	1.46341	7457	60.626
957	https://www.tiktok.com/@imperiumeducation/video/7405224789352123681?_r=1&u_code=0&preview_pb=0&sharer_language=en&_d=ej641c2bj11208&share_item_id=7405224789352123681&source=h5_m	52	1814	1814	0	0	8.6381	0	0	0	0
958	https://www.tiktok.com/@inquizitivecharm/video/7345133584849816878?_r=1&u_code=0&preview_pb=0&sharer_language=en&_d=ej63lh364cibei&share_item_id=7345133584849816878&source=h5_m	65	12100	12100	120	5	32.5269	0.322581	0.0134409	38	0.102151
959	https://www.tiktok.com/@instituteofhumananatomy/video/7193765519953071402?_r=1&u_code=0&preview_pb=0&sharer_language=en&_d=ej6496mi7a3flg&share_item_id=7193765519953071402&source=h5_m	52	466100	466100	765	51	597.564	0.980769	0.0653846	264	0.338462
960	https://www.tiktok.com/@instructorgenie/video/7334526613167656235?_r=1&u_code=0&preview_pb=0&sharer_language=en&_d=ej64548kefkejg&share_item_id=7334526613167656235&source=h5_m	31	175100	175100	1007	48	437.75	2.5175	0.12	424	1.06
961	https://www.tiktok.com/@instructorgenie/video/7348555058969234734?_r=1&u_code=0&preview_pb=0&sharer_language=en&_d=ej63lh364cibei&share_item_id=7348555058969234734&source=h5_m	29	57300	57300	502	37	157.851	1.38292	0.101928	291	0.801653
962	https://www.tiktok.com/@instructorgenie/video/7348926478836370730?_r=1&u_code=0&preview_pb=0&sharer_language=en&_d=ej63lh364cibei&share_item_id=7348926478836370730&source=h5_m	29	88500	88500	235	12	244.475	0.649171	0.0331492	96	0.265193
963	https://www.tiktok.com/@instructorgenie/video/7415373542247927086?_r=1&u_code=0&preview_pb=0&sharer_language=en&_d=ej64548kefkejg&share_item_id=7415373542247927086&source=h5_m	34	146800	146800	1776	32	802.186	9.70492	0.174863	683	3.73224
964	https://www.tiktok.com/@isabconnect4/video/6755889613694389510?_r=1&u_code=0&preview_pb=0&sharer_language=en&_d=ej63l44mahl74e&share_item_id=6755889613694389510&source=h5_m	15	768	768	10	3	0.391837	0.00510204	0.00153061	20	0.0102041
965	https://www.tiktok.com/@itzeljoselyn1/video/7286892066536279302?_r=1&u_code=0&preview_pb=0&sharer_language=en&_d=ej646l28jbgl78&share_item_id=7286892066536279302&source=h5_m	30	4	4	0	0	0.00756144	0	0	0	0
966	https://www.tiktok.com/@jacquelynnanne/video/7273284741447748910?_r=1&u_code=0&preview_pb=0&sharer_language=en&_d=ej642k7h8da518&share_item_id=7273284741447748910&source=h5_m	66	150100	150100	8052	48	265.664	14.2513	0.0849558	978	1.73097
967	https://www.tiktok.com/@jaxjdt/video/7164481144518495531?_r=1&u_code=0&preview_pb=0&sharer_language=en&_d=ej63lca7f1d17h&share_item_id=7164481144518495531&source=h5_m	7	712	712	1	1	0.828871	0.00116414	0.00116414	0	0
968	https://www.tiktok.com/@jeqii58/video/7285783033679219973?_r=1&u_code=0&preview_pb=0&sharer_language=en&_d=ej63llcdie7e22&share_item_id=7285783033679219973&source=h5_m	37	5554	5554	9	0	10.4398	0.0169173	0	33	0.0620301
969	https://www.tiktok.com/@jodjods_diaries/video/7317667678829825286?_r=1&u_code=0&preview_pb=0&sharer_language=en&_d=ej646l28jbgl78&share_item_id=7317667678829825286&source=h5_m	51	674	674	0	3	1.51121	0	0.00672646	0	0
970	https://www.tiktok.com/@johnsmith817817/video/7287448286867311903?_r=1&u_code=0&preview_pb=0&sharer_language=en&_d=ej646l28jbgl78&share_item_id=7287448286867311903&source=h5_m	30	9	9	0	0	0.0170778	0	0	0	0
971	https://www.tiktok.com/@kailynaaliyah/video/7286962827011640619?_r=1&u_code=0&preview_pb=0&sharer_language=en&_d=ej646l28jbgl78&share_item_id=7286962827011640619&source=h5_m	30	21	21	0	0	0.0396975	0	0	0	0
972	https://www.tiktok.com/@kaycoloursscience/video/7441212670990208289?_r=1&u_code=0&preview_pb=0&sharer_language=en&_d=ej640miaa4i70m&share_item_id=7441212670990208289&source=h5_m	71	1754	1754	7	3	15.5221	0.0619469	0.0265487	2	0.0176991
973	https://www.tiktok.com/@keenanrmalloy/video/7478419197958163718?_r=1&u_code=0&preview_pb=0&sharer_language=en&_d=ej63llcdie7e22&share_item_id=7478419197958163718&source=h5_m	86	1238	1238	9	13	95.2308	0.692308	1	4	0.307692
974	https://www.tiktok.com/@kenzithescientist/video/7205657281810369838?_r=1&u_code=0&preview_pb=0&sharer_language=en&_d=ej64548kefkejg&share_item_id=7205657281810369838&source=h5_m	7	250100	250100	1399	59	334.358	1.87032	0.078877	344	0.459893
975	https://www.tiktok.com/@kenzithescientist/video/7206362862166560043?_r=1&u_code=0&preview_pb=0&sharer_language=en&_d=ej63lb0h1gg776&share_item_id=7206362862166560043&source=h5_m	5	11700	11700	73	5	15.6836	0.0978552	0.00670241	10	0.0134048
976	https://www.tiktok.com/@lab_shenanigans/video/6762424570336120070?_r=1&u_code=0&preview_pb=0&sharer_language=en&_d=ej63jm1i1d3ej4&share_item_id=6762424570336120070&source=h5_m	15	853900	853900	5608	498	439.701	2.88774	0.256437	14400	7.41504
977	https://www.tiktok.com/@lajoydoesgcsechemistry/video/7411193280974703905?_r=1&u_code=0&preview_pb=0&sharer_language=en&_d=ej646680d51gfb&share_item_id=7411193280974703905&source=h5_m	145	56600	56600	128	25	291.753	0.659794	0.128866	47	0.242268
978	https://www.tiktok.com/@launchpad.learning/video/7427541152439602464?_r=1&u_code=0&preview_pb=0&sharer_language=en&_d=ej63lh364cibei&share_item_id=7427541152439602464&source=h5_m	62	15300	15300	388	4	102	2.58667	0.0266667	109	0.726667
979	https://www.tiktok.com/@lauradoesbiology/video/7304654862434831649?_r=1&u_code=0&preview_pb=0&sharer_language=en&_d=ej641c2bj11208&share_item_id=7304654862434831649&source=h5_m	89	44300	44300	706	23	92.0998	1.46778	0.047817	89	0.185031
980	https://www.tiktok.com/@lauradoesbiology/video/7423072103554878752?_r=1&u_code=0&preview_pb=0&sharer_language=en&_d=ej63jm1i1d3ej4&share_item_id=7423072103554878752&source=h5_m	185	441300	441300	902	43	2724.07	5.5679	0.265432	241	1.48765
981	https://www.tiktok.com/@lauradoesbiology/video/7430883001610915104?_r=1&u_code=0&preview_pb=0&sharer_language=en&_d=ej641c2bj11208&share_item_id=7430883001610915104&source=h5_m	194	25700	25700	522	53	182.27	3.70213	0.375887	110	0.780142
982	https://www.tiktok.com/@lauradoesbiology/video/7453896059425803552?_r=1&u_code=0&preview_pb=0&sharer_language=en&_d=ej63lh364cibei&share_item_id=7453896059425803552&source=h5_m	85	409000	409000	589	87	5177.22	7.4557	1.10127	150	1.89873
983	https://www.tiktok.com/@lauradoesgcsebiology/video/7357057002528361760?_r=1&u_code=0&preview_pb=0&sharer_language=en&_d=ej63lh364cibei&share_item_id=7357057002528361760&source=h5_m	223	156700	156700	5457	137	460.882	16.05	0.402941	993	2.92059
984	https://www.tiktok.com/@lauradoesgcsebiology/video/7422252862694034720?_r=1&u_code=0&preview_pb=0&sharer_language=en&_d=ej63lh364cbhi1&share_item_id=7422252862694034720&source=h5_m	277	142300	142300	342	25	867.683	2.08537	0.152439	106	0.646341
985	https://www.tiktok.com/@lauradoesgcsebiology/video/7465761644589649185?_r=1&u_code=0&preview_pb=0&sharer_language=en&_d=ej63ld6fhck3f0&share_item_id=7465761644589649185&source=h5_m	349	73000	73000	454	43	1553.19	9.65957	0.914894	90	1.91489
986	https://www.tiktok.com/@leana.md_/video/7286960586737421599?_r=1&u_code=0&preview_pb=0&sharer_language=en&_d=ej646l28jbgl78&share_item_id=7286960586737421599&source=h5_m	56	2303	2303	23	0	4.3535	0.0434783	0	2	0.00378072
987	https://www.tiktok.com/@learningwithtam/video/7366769219901426976?_r=1&u_code=0&preview_pb=0&sharer_language=en&_d=ej63m8gk3fhca1&share_item_id=7366769219901426976&source=h5_m	37	7664	7664	124	4	24.4076	0.394904	0.0127389	16	0.0509554
988	https://www.tiktok.com/@leavingcertbiology.ie/video/7420505453110545667?_r=1&u_code=0&preview_pb=0&sharer_language=en&_d=ej641c2bj11208&share_item_id=7420505453110545667&source=h5_m	359	496600	496600	683	10	2938.46	4.04142	0.0591716	176	1.04142
989	https://www.tiktok.com/@leland.science/video/7314446617183063327?_r=1&u_code=0&preview_pb=0&sharer_language=en&_d=ej63lca7f1d17h&share_item_id=7314446617183063327&source=h5_m	34	540	540	2	0	1.18681	0.0043956	0	4	0.00879121
990	https://www.tiktok.com/@littyinthelaboratory/video/7210647010880343301?_r=1&u_code=0&preview_pb=0&sharer_language=en&_d=ej6423a9g03d9i&share_item_id=7210647010880343301&source=h5_m	58	100700	100700	748	39	137.193	1.01907	0.0531335	249	0.339237
991	https://www.tiktok.com/@mahi.r.ali/video/6969433351862095110?_r=1&u_code=0&preview_pb=0&sharer_language=en&_d=ej63l44mahl74e&share_item_id=6969433351862095110&source=h5_m	42	3130	3130	17	20	2.26156	0.0122832	0.0144509	6	0.00433526
992	https://www.tiktok.com/@mattgreen.jgm/video/7312852183089794336?_r=1&u_code=0&preview_pb=0&sharer_language=en&_d=ej641c2bj11208&share_item_id=7312852183089794336&source=h5_m	36	691900	691900	14341	922	1507.41	31.244	2.00871	1511	3.29194
993	https://www.tiktok.com/@mcat.prep/video/7433588270719651079?_r=1&u_code=0&preview_pb=0&sharer_language=en&_d=ej647gdgcij1j6&share_item_id=7433588270719651079&source=h5_m	22	321	321	1	0	2.41353	0.0075188	0	1	0.0075188
994	https://www.tiktok.com/@mcat.questions/video/7197999004855143726?_r=1&u_code=0&preview_pb=0&sharer_language=en&_d=ej63lca7f1d17h&share_item_id=7197999004855143726&source=h5_m	13	9306	9306	11	2	12.1172	0.0143229	0.00260417	12	0.015625
995	https://www.tiktok.com/@mcatadvice/video/7219426492311358766?_r=1&u_code=0&preview_pb=0&sharer_language=en&_d=ej64548kefkejg&share_item_id=7219426492311358766&source=h5_m	342	51300	51300	2327	51	72.1519	3.27286	0.07173	320	0.45007
996	https://www.tiktok.com/@mcatadvice/video/7431313198827031851?_r=1&u_code=0&preview_pb=0&sharer_language=en&_d=ej64548kefkejg&share_item_id=7431313198827031851&source=h5_m	401	117600	117600	137	13	840	0.978571	0.0928571	38	0.271429
997	https://www.tiktok.com/@mdmotivator/video/6828369774972521733?_r=1&u_code=0&preview_pb=0&sharer_language=en&_d=ej647gdgcij1j6&share_item_id=6828369774972521733&source=h5_m	9	31100	31100	167	38	17.6304	0.0946712	0.021542	110	0.0623583
998	https://www.tiktok.com/@mdnotescorner/video/7163914132981353730?_r=1&u_code=0&preview_pb=0&sharer_language=en&_d=ej647he0i52l78&share_item_id=7163914132981353730&source=h5_m	103	16100	16100	165	2	18.7209	0.19186	0.00232558	50	0.0581395
999	https://www.tiktok.com/@medicosisp/video/6823434512530230533?_r=1&u_code=0&preview_pb=0&sharer_language=en&_d=ej63lb0h1gg776&share_item_id=6823434512530230533&source=h5_m	59	6440	6440	54	1	3.62205	0.0303712	0.00056243	13	0.00731159
1000	https://www.tiktok.com/@medicosisp/video/7186706426578914603?_r=1&u_code=0&preview_pb=0&sharer_language=en&_d=ej640miaa4i70m&share_item_id=7186706426578914603&source=h5_m	300	7572	7572	39	2	9.47685	0.048811	0.00250313	13	0.0162703
1001	https://www.tiktok.com/@medschoolgal/video/7367513111256927531?_r=1&u_code=0&preview_pb=0&sharer_language=en&_d=ej64548kefkejg&share_item_id=7367513111256927531&source=h5_m	89	38300	38300	1486	21	122.756	4.76282	0.0673077	281	0.900641
1002	https://www.tiktok.com/@memoali_/video/6927308429543443718?_r=1&u_code=0&preview_pb=0&sharer_language=en&_d=ej63l44mahl74e&share_item_id=6927308429543443718&source=h5_m	59	319	319	2	9	0.212951	0.00133511	0.00600801	0	0
1003	https://www.tiktok.com/@ministryofsciencesg/video/7335287002599918849?_r=1&u_code=0&preview_pb=0&sharer_language=en&_d=ej642k7h8da518&share_item_id=7335287002599918849&source=h5_m	15	9762	9762	14	3	24.5276	0.0351759	0.00753769	7	0.0175879
1004	https://www.tiktok.com/@miss.estruch.biology/video/6924989688113663238?_r=1&u_code=0&preview_pb=0&sharer_language=en&_d=ej63lh364cbhi1&share_item_id=6924989688113663238&source=h5_m	21	1928	1928	19	1	1.28191	0.012633	0.000664894	1	0.00066489
1005	https://www.tiktok.com/@miss.estruch.biology/video/7279040590690536736?_r=1&u_code=0&preview_pb=0&sharer_language=en&_d=ej647he0i52l78&share_item_id=7279040590690536736&source=h5_m	59	32500	32500	792	23	59.0909	1.44	0.0418182	117	0.212727
1006	https://www.tiktok.com/@miss.estruch.biology/video/7458348264073481504?_r=1&u_code=0&preview_pb=0&sharer_language=en&_d=ej641c2bj11208&share_item_id=7458348264073481504&source=h5_m	28	281200	281200	410	42	4197.01	6.1194	0.626866	135	2.01493
1007	https://www.tiktok.com/@miss.estruch.biology/video/7469070612581862688?_r=1&u_code=0&preview_pb=0&sharer_language=en&_d=ej646680d58ac5&share_item_id=7469070612581862688&source=h5_m	88	66200	66200	114	19	1742.11	3	0.5	11	0.289474
1008	https://www.tiktok.com/@missdawsonscience/video/7351857538251394337?_r=1&u_code=0&preview_pb=0&sharer_language=en&_d=ej642k7h8da518&share_item_id=7351857538251394337&source=h5_m	123	3654	3654	53	2	10.322	0.149718	0.00564972	12	0.0338983
1009	https://www.tiktok.com/@mohammadjawad133/video/7434339738988989713?_r=1&u_code=0&preview_pb=0&sharer_language=en&_d=ej646680d51gfb&share_item_id=7434339738988989713&source=h5_m	59	2517	2517	7	25	19.2137	0.0534351	0.19084	8	0.0610687
1010	https://www.tiktok.com/@mollyyshort/video/6918419892509199617?_r=1&u_code=0&preview_pb=0&sharer_language=en&_d=ej63jm1i1d3ej4&share_item_id=6918419892509199617&source=h5_m	12	986	986	9	2	0.647832	0.00591327	0.00131406	2	0.00131406
1011	https://www.tiktok.com/@mollyyshort/video/6935498156322950406?_r=1&u_code=0&preview_pb=0&sharer_language=en&_d=ej63lca7f1d17h&share_item_id=6935498156322950406&source=h5_m	7	766	766	3	2	0.51897	0.00203252	0.00135501	0	0
1012	https://www.tiktok.com/@morebiochemistry/video/7303718125084724522?_r=1&u_code=0&preview_pb=0&sharer_language=en&_d=ej647gdgcij1j6&share_item_id=7303718125084724522&source=h5_m	89	6606	6606	54	4	13.677	0.111801	0.00828157	14	0.0289855
1013	https://www.tiktok.com/@morebiochemistry/video/7308463856563817774?_r=1&u_code=0&preview_pb=0&sharer_language=en&_d=ej63l44mahl74e&share_item_id=7308463856563817774&source=h5_m	195	13200	13200	210	1	28.0255	0.44586	0.00212314	50	0.106157
1014	https://www.tiktok.com/@moskinlab/video/7142506269658713349?_r=1&u_code=0&preview_pb=0&sharer_language=en&_d=ej641c2bj11208&share_item_id=7142506269658713349&source=h5_m	104	7899	7899	38	11	8.60458	0.0413943	0.0119826	2	0.00217865
1015	https://www.tiktok.com/@mr._apbio/video/7308519667339922734?_r=1&u_code=0&preview_pb=0&sharer_language=en&_d=ej63lb0h1gg776&share_item_id=7308519667339922734&source=h5_m	6	9618	9618	22	0	20.4204	0.0467091	0	16	0.0339703
1016	https://www.tiktok.com/@mr._apbio/video/7315790656805539118?_r=1&u_code=0&preview_pb=0&sharer_language=en&_d=ej63m8gk3fhca1&share_item_id=7315790656805539118&source=h5_m	7	1483	1483	3	1	3.28825	0.00665188	0.0022173	4	0.00886918
1017	https://www.tiktok.com/@mr._apbio/video/7354909944866475306?_r=1&u_code=0&preview_pb=0&sharer_language=en&_d=ej63lb0h1gg776&share_item_id=7354909944866475306&source=h5_m	8	8752	8752	35	2	25.3681	0.101449	0.0057971	48	0.13913
1018	https://www.tiktok.com/@mr._apbio/video/7355126595041905966?_r=1&u_code=0&preview_pb=0&sharer_language=en&_d=ej644832gf47mc&share_item_id=7355126595041905966&source=h5_m	6	1358	1358	9	0	3.93623	0.026087	0	9	0.026087
1019	https://www.tiktok.com/@mrchalksrevisiontips/video/7462609808651324704?_r=1&u_code=0&preview_pb=0&sharer_language=en&_d=ej64548kefkejg&share_item_id=7462609808651324704&source=h5_m	45	821	821	6	0	14.9273	0.109091	0	2	0.0363636
1020	https://www.tiktok.com/@mrsarmstrongdoesbiology/video/7329102336444468513?_r=1&u_code=0&preview_pb=0&sharer_language=en&_d=ej63lh364cibei&share_item_id=7329102336444468513&source=h5_m	59	28100	28100	429	13	67.7108	1.03373	0.0313253	66	0.159036
1021	https://www.tiktok.com/@mrsarmstrongdoesbiology/video/7446376513265569056?_r=1&u_code=0&preview_pb=0&sharer_language=en&_d=ej641c2bj11208&share_item_id=7446376513265569056&source=h5_m	57	228900	228900	2445	170	2359.79	25.2062	1.75258	2373	24.4639
1022	https://www.tiktok.com/@mrscience88/video/7066350242060438785?_r=1&u_code=0&preview_pb=0&sharer_language=en&_d=ej63ld6fhck3f0&share_item_id=7066350242060438785&source=h5_m	73	627	627	2	0	0.558326	0.00178094	0	0	0
1023	https://www.tiktok.com/@ms.m.biochem/video/7365111562723495200?_r=1&u_code=0&preview_pb=0&sharer_language=en&_d=ej641c2bj11208&share_item_id=7365111562723495200&source=h5_m	147	19900	19900	371	8	62.5786	1.16667	0.0251572	70	0.220126
1024	https://www.tiktok.com/@my.anatomy.teacher/video/7433804327632031022?_r=1&u_code=0&preview_pb=0&sharer_language=en&_d=ej6423a9g03d9i&share_item_id=7433804327632031022&source=h5_m	79	12900	12900	222	6	96.9925	1.66917	0.0451128	34	0.255639
1025	https://www.tiktok.com/@niki_the_scientist/video/6992236117676281094?_r=1&u_code=0&preview_pb=0&sharer_language=en&_d=ej63m8gk3fhca1&share_item_id=6992236117676281094&source=h5_m	30	14800	14800	60	1	11.1867	0.0453515	0.000755858	16	0.0120937
1026	https://www.tiktok.com/@nikki.tea/video/6968130602843376902?_r=1&u_code=0&preview_pb=0&sharer_language=en&_d=ej63jm1i1d3ej4&share_item_id=6968130602843376902&source=h5_m	37	13100	13100	38	9	9.43804	0.0273775	0.00648415	28	0.0201729
1027	https://www.tiktok.com/@nikolays_genetics/video/7350869201206168874?_r=1&u_code=0&preview_pb=0&sharer_language=en&_d=ej63ld6fhck3f0&share_item_id=7350869201206168874&source=h5_m	57	251	251	1	1	0.705056	0.00280899	0.00280899	1	0.00280899
1028	https://www.tiktok.com/@ninjanerdlecture/video/7329780295509609770?_r=1&u_code=0&preview_pb=0&sharer_language=en&_d=ej647gdgcij1j6&share_item_id=7329780295509609770&source=h5_m	106	4015	4015	25	1	9.72155	0.0605327	0.00242131	3	0.00726392
1029	https://www.tiktok.com/@ninjanerdlecture/video/7330250817733414190?_r=1&u_code=0&preview_pb=0&sharer_language=en&_d=ej647gdgcij1j6&share_item_id=7330250817733414190&source=h5_m	242	4086	4086	31	0	9.91748	0.0752427	0	4	0.00970874
1030	https://www.tiktok.com/@ninjanerdlecture/video/7331620130486635819?_r=1&u_code=0&preview_pb=0&sharer_language=en&_d=ej647gdgcij1j6&share_item_id=7331620130486635819&source=h5_m	283	31000	31000	31	0	75.9804	0.0759804	0	6	0.0147059
1031	https://www.tiktok.com/@ourdocjourney/video/7167967405430295814?_r=1&u_code=0&preview_pb=0&sharer_language=en&_d=ej6496mi7a3flg&share_item_id=7167967405430295814&source=h5_m	12	639	639	0	0	0.75265	0	0	0	0
1032	https://www.tiktok.com/@petitebrusselsprout/video/7064312076902337839?_r=1&u_code=0&preview_pb=0&sharer_language=en&_d=ej63l44mahl74e&share_item_id=7064312076902337839&source=h5_m	175	43100	43100	778	16	38.1754	0.689105	0.0141718	132	0.116918
1033	https://www.tiktok.com/@physiology_capsules/video/7167042768328559874?_r=1&u_code=0&preview_pb=0&sharer_language=en&_d=ej63llcdie7e22&share_item_id=7167042768328559874&source=h5_m	15	1303	1303	2	0	1.52934	0.00234742	0	1	0.00117371
1034	https://www.tiktok.com/@premednerd/video/7438640135823969567?_r=1&u_code=0&preview_pb=0&sharer_language=en&_d=ej647gdgcij1j6&share_item_id=7438640135823969567&source=h5_m	534	230500	230500	271	26	1920.83	2.25833	0.216667	110	0.916667
1035	https://www.tiktok.com/@princessmaerefil05/video/7209524144675818757?_r=1&u_code=0&preview_pb=0&sharer_language=en&_d=ej63lb0h1gg776&share_item_id=7209524144675818757&source=h5_m	15	1646	1646	13	0	2.23338	0.0176391	0	16	0.0217096
1036	https://www.tiktok.com/@ql_biology/video/7318233685759659269?_r=1&u_code=0&preview_pb=0&sharer_language=en&_d=ej63m8gk3fhca1&share_item_id=7318233685759659269&source=h5_m	58	4114	4114	17	7	9.26577	0.0382883	0.0157658	6	0.0135135
1037	https://www.tiktok.com/@ql_biology/video/7321814784431688966?_r=1&u_code=0&preview_pb=0&sharer_language=en&_d=ej64548kefkejg&share_item_id=7321814784431688966&source=h5_m	58	7729	7729	33	1	17.7678	0.0758621	0.00229885	19	0.0436782
1038	https://www.tiktok.com/@ql_biology/video/7322807491144731909?_r=1&u_code=0&preview_pb=0&sharer_language=en&_d=ej63l44mahl74e&share_item_id=7322807491144731909&source=h5_m	32	7727	7727	36	8	17.8866	0.0833333	0.0185185	6	0.0138889
1039	https://www.tiktok.com/@rahmiya52/video/7478727635414175031?_r=1&u_code=0&preview_pb=0&sharer_language=en&_d=ej6496mi7a3flg&share_item_id=7478727635414175031&source=h5_m	9	6465	6465	11	10	538.75	0.916667	0.833333	0	0
1040	https://www.tiktok.com/@revisechemistrywithmrb/video/7230884428862606619?_r=1&u_code=0&preview_pb=0&sharer_language=en&_d=ej6423a9g03d9i&share_item_id=7230884428862606619&source=h5_m	13	219300	219300	4263	29	322.5	6.26912	0.0426471	464	0.682353
1041	https://www.tiktok.com/@revisewithmegcse/video/7097916183323725061?_r=1&u_code=0&preview_pb=0&sharer_language=en&_d=ej63ld6fhck3f0&share_item_id=7097916183323725061&source=h5_m	9	10900	10900	241	37	10.501	0.232177	0.0356455	9	0.00867052
1042	https://www.tiktok.com/@revisewithmegcse/video/7098390567570296070?_r=1&u_code=0&preview_pb=0&sharer_language=en&_d=ej63lh364cibei&share_item_id=7098390567570296070&source=h5_m	7	22500	22500	372	47	21.6972	0.358727	0.045323	21	0.0202507
1043	https://www.tiktok.com/@rob.gilliland.chem/video/7426356600522214689?_r=1&u_code=0&preview_pb=0&sharer_language=en&_d=ej6423a9g03d9i&share_item_id=7426356600522214689&source=h5_m	90	1555	1555	4	2	10.1634	0.0261438	0.0130719	9	0.0588235
1044	https://www.tiktok.com/@ryliejanessa/video/7286663107533999392?_r=1&u_code=0&preview_pb=0&sharer_language=en&_d=ej646l28jbgl78&share_item_id=7286663107533999392&source=h5_m	30	27	27	0	0	0.0510397	0	0	0	0
1045	https://www.tiktok.com/@sabkuchonlinedotpk/video/7350496738425244961?_r=1&u_code=0&preview_pb=0&sharer_language=en&_d=ej63lca7f1d17h&share_item_id=7350496738425244961&source=h5_m	232	197	197	0	0	0.551821	0	0	0	0
1046	https://www.tiktok.com/@salt_shack_geology/video/7339648806151032097?_r=1&u_code=0&preview_pb=0&sharer_language=en&_d=ej6423a9g03d9i&share_item_id=7339648806151032097&source=h5_m	55	4694	4694	5	2	12.1292	0.0129199	0.00516796	6	0.0155039
1047	https://www.tiktok.com/@sam_bracley/video/7473142273849740590?_r=1&u_code=0&preview_pb=0&sharer_language=en&_d=ej63l44mahl74e&share_item_id=7473142273849740590&source=h5_m	34	408	408	0	0	15.1111	0	0	0	0
1048	https://www.tiktok.com/@sam_bracley/video/7475938901626981674?_r=1&u_code=0&preview_pb=0&sharer_language=en&_d=ej63jm1i1d3ej4&share_item_id=7475938901626981674&source=h5_m	14	340	340	0	1	17.8947	0	0.0526316	0	0
1049	https://www.tiktok.com/@sarahs_nursing_journey/video/7222303033302994219?_r=1&u_code=0&preview_pb=0&sharer_language=en&_d=ej63jm1i1d3ej4&share_item_id=7222303033302994219&source=h5_m	14	9476	9476	83	0	13.4794	0.118065	0	8	0.0113798
1050	https://www.tiktok.com/@sauti_science/video/7228668689321610502?_r=1&u_code=0&preview_pb=0&sharer_language=en&_d=ej646l28jbgl78&share_item_id=7228668689321610502&source=h5_m	106	3379	3379	4	2	4.92566	0.0058309	0.00291545	1	0.00145773
1051	https://www.tiktok.com/@schience101/video/7424714894588513566?_r=1&u_code=0&preview_pb=0&sharer_language=en&_d=ej63lh364cibei&share_item_id=7424714894588513566&source=h5_m	63	511	511	0	0	3.25478	0	0	0	0
1052	https://www.tiktok.com/@sciencemusicvideos/video/6805036414057663750?_r=1&u_code=0&preview_pb=0&sharer_language=en&_d=ej63lca7f1d17h&share_item_id=6805036414057663750&source=h5_m	59	1836	1836	7	6	1.00493	0.00383142	0.00328407	19	0.0103996
1053	https://www.tiktok.com/@sciencemusicvideos/video/7279092738987969834?_r=1&u_code=0&preview_pb=0&sharer_language=en&_d=ej63jm1i1d3ej4&share_item_id=7279092738987969834&source=h5_m	58	4132	4132	25	6	7.51273	0.0454545	0.0109091	6	0.0109091
1054	https://www.tiktok.com/@sciencemusicvideos/video/7293914641170730282?_r=1&u_code=0&preview_pb=0&sharer_language=en&_d=ej64548kefkejg&share_item_id=7293914641170730282&source=h5_m	21	7376	7376	72	4	14.4627	0.141176	0.00784314	29	0.0568627
1055	https://www.tiktok.com/@sciencewithsue/video/7021045454380993797?_r=1&u_code=0&preview_pb=0&sharer_language=en&_d=ej641c2bj11208&share_item_id=7021045454380993797&source=h5_m	44	3076	3076	2	0	2.47068	0.00160643	0	7	0.00562249
1056	https://www.tiktok.com/@scienceworld.00/video/7269453219103919365?_r=1&u_code=0&preview_pb=0&sharer_language=en&_d=ej63m8gk3fhca1&share_item_id=7269453219103919365&source=h5_m	56	19100	19100	107	6	33.1597	0.185764	0.0104167	30	0.0520833
1057	https://www.tiktok.com/@scienceworld.00/video/7278678066774199557?_r=1&u_code=0&preview_pb=0&sharer_language=en&_d=ej6496mi7a3flg&share_item_id=7278678066774199557&source=h5_m	7	33500	33500	253	4	60.7985	0.459165	0.00725953	89	0.161524
1058	https://www.tiktok.com/@sciyonce80/video/6761164427648584965?_r=1&u_code=0&preview_pb=0&sharer_language=en&_d=ej63lh364cibei&share_item_id=6761164427648584965&source=h5_m	58	1913	1913	17	2	0.983042	0.00873587	0.00102775	24	0.012333
1059	https://www.tiktok.com/@sketchylearning/video/7239882611647204651?_r=1&u_code=0&preview_pb=0&sharer_language=en&_d=ej63lh364cibei&share_item_id=7239882611647204651&source=h5_m	60	41000	41000	1115	10	62.5954	1.70229	0.0152672	220	0.335878
1060	https://www.tiktok.com/@smartbiology3d/video/7038619085168545029?_r=1&u_code=0&preview_pb=0&sharer_language=en&_d=ej6496mi7a3flg&share_item_id=7038619085168545029&source=h5_m	15	994	994	0	0	0.829716	0	0	0	0
1061	https://www.tiktok.com/@smartrevise/video/6916184589174131969?_r=1&u_code=0&preview_pb=0&sharer_language=en&_d=ej63ld6fhck3f0&share_item_id=6916184589174131969&source=h5_m	54	5138	5138	102	10	3.36257	0.0667539	0.0065445	35	0.0229058
1062	https://www.tiktok.com/@snaprevise/video/7064893982093937926?_r=1&u_code=0&preview_pb=0&sharer_language=en&_d=ej63lh364cibei&share_item_id=7064893982093937926&source=h5_m	53	45100	45100	769	16	40.0177	0.682343	0.014197	109	0.0967169
1063	https://www.tiktok.com/@squidmarie9/video/7219409305785617710?_r=1&u_code=0&preview_pb=0&sharer_language=en&_d=ej63lca7f1d17h&share_item_id=7219409305785617710&source=h5_m	25	1286	1286	13	4	1.80872	0.0182841	0.00562588	5	0.00703235
1064	https://www.tiktok.com/@ssdafoodies/video/7303338890130197802?_r=1&u_code=0&preview_pb=0&sharer_language=en&_d=ej646l28jbgl78&share_item_id=7303338890130197802&source=h5_m	42	5971	5971	46	1	12.3368	0.0950413	0.00206612	6	0.0123967
1065	https://www.tiktok.com/@stemmyfemmy/video/7278028074808134954?_r=1&u_code=0&preview_pb=0&sharer_language=en&_d=ej63lh364cbhi1&share_item_id=7278028074808134954&source=h5_m	367	26800	26800	460	28	48.4629	0.831826	0.0506329	79	0.142857
1066	https://www.tiktok.com/@study..lifex/video/7148146211327986949?_r=1&u_code=0&preview_pb=0&sharer_language=en&_d=ej63l44mahl74e&share_item_id=7148146211327986949&source=h5_m	42	39300	39300	394	24	43.5216	0.436323	0.0265781	34	0.0376523
1067	https://www.tiktok.com/@tailoredtutors/video/7216669694911089926?_r=1&u_code=0&preview_pb=0&sharer_language=en&_d=ej63jm1i1d3ej4&share_item_id=7216669694911089926&source=h5_m	40	11200	11200	174	7	15.5989	0.24234	0.0097493	22	0.0306407
1068	https://www.tiktok.com/@the.young.medics/video/7204914556391705862?_r=1&u_code=0&preview_pb=0&sharer_language=en&_d=ej63llcdie7e22&share_item_id=7204914556391705862&source=h5_m	13	389	389	1	0	0.518667	0.00133333	0	0	0
1069	https://www.tiktok.com/@thebiobunch/video/7365245252514450730?_r=1&u_code=0&preview_pb=0&sharer_language=en&_d=ej63lca7f1d17h&share_item_id=7365245252514450730&source=h5_m	33	408	408	4	0	1.28302	0.0125786	0	3	0.00943396
1070	https://www.tiktok.com/@thescienceofstuff/video/6961571426574896390?_r=1&u_code=0&preview_pb=0&sharer_language=en&_d=ej63lca7f1d17h&share_item_id=6961571426574896390&source=h5_m	59	1248	1248	12	1	0.888256	0.00854092	0.000711744	59	0.0419929
1071	https://www.tiktok.com/@thescienceofstuff/video/6961571487220305158?_r=1&u_code=0&preview_pb=0&sharer_language=en&_d=ej63lca7f1d17h&share_item_id=6961571487220305158&source=h5_m	50	836	836	5	9	0.595018	0.00355872	0.00640569	45	0.0320285
1072	https://www.tiktok.com/@totallynota/video/7092109444808641838?_r=1&u_code=0&preview_pb=0&sharer_language=en&_d=ej6423a9g03d9i&share_item_id=7092109444808641838&source=h5_m	12	2837	2837	11	2	2.69165	0.0104364	0.00189753	1	0.00094877
1073	https://www.tiktok.com/@turkish.backpack/video/7398535789283429664?_r=1&u_code=0&preview_pb=0&sharer_language=en&_d=ej647gdgcij1j6&share_item_id=7398535789283429664&source=h5_m	2055	226	226	1	1	0.991228	0.00438597	0.00438597	0	0
1074	https://www.tiktok.com/@unitoflife/video/7466788202435661099?_r=1&u_code=0&preview_pb=0&sharer_language=en&_d=ej63jm1i1d3ej4&share_item_id=7466788202435661099&source=h5_m	15	522	522	2	1	11.8636	0.0454545	0.0227273	0	0
1075	https://www.tiktok.com/@veritasium/video/7470901492036341038?_r=1&u_code=0&preview_pb=0&sharer_language=en&_d=ej63ld6fhck3f0&share_item_id=7470901492036341038&source=h5_m	67	273500	273500	3781	216	8287.88	114.576	6.54545	2259	68.4545
1076	https://www.tiktok.com/@xiannnzn/video/7365013678816644358?_r=1&u_code=0&preview_pb=0&sharer_language=en&_d=ej63lca7f1d17h&share_item_id=7365013678816644358&source=h5_m	118	5142	5142	12	6	16.1698	0.0377358	0.0188679	14	0.0440252
1077	https://www.tiktok.com/@xxcytoskeletonxx/video/7147184567085141294?_r=1&u_code=0&preview_pb=0&sharer_language=en&_d=ej63llcdie7e22&share_item_id=7147184567085141294&source=h5_m	9	2383	2383	20	3	2.63315	0.0220994	0.00331492	16	0.0176796
1078	https://www.tiktok.com/@xxcytoskeletonxx/video/7148237751282912555?_r=1&u_code=0&preview_pb=0&sharer_language=en&_d=ej6496mi7a3flg&share_item_id=7148237751282912555&source=h5_m	11	223	223	2	0	0.247228	0.0022173	0	0	0
1079	https://www.tiktok.com/@yeahyoucantoo/video/7269707012835904769?_r=1&u_code=0&preview_pb=0&sharer_language=en&_d=ej63m8gk3fhca1&share_item_id=7269707012835904769&source=h5_m	54	15100	15100	421	20	26.2609	0.732174	0.0347826	53	0.0921739
1080	https://www.tiktok.com/@yeahyoucantoo/video/7430203686992743688?_r=1&u_code=0&preview_pb=0&sharer_language=en&_d=ej63jm1i1d3ej4&share_item_id=7430203686992743688&source=h5_m	96	678200	678200	474	49	4742.66	3.31469	0.342657	175	1.22378
1081	https://www.tiktok.com/@zharlmd/video/7092962959231585563?_r=1&u_code=0&preview_pb=0&sharer_language=en&_d=ej646l28jbgl78&share_item_id=7092962959231585563&source=h5_m	53	9524	9524	66	9	9.06185	0.0627973	0.00856327	21	0.019981
1082	https://www.tiktok.com/@zhtutorials/video/7300972766021324065?_r=1&u_code=0&preview_pb=0&sharer_language=en&_d=ej647gdgcij1j6&share_item_id=7300972766021324065&source=h5_m	90		4795	65	6	9.76578	0.132383	0.01222	16	0.0325866
